# Supplementary material for: Isolation and Purification of Bacterially Produced Polyhydroxyalkanoates: Mechanisms, Limitations, and Current Advances
Source: Life (Basel). 2026 Feb 4;16(2):269. doi: 10.3390/life16020269 (PMC12942554; doi:10.3390/life16020269)
Supplement: Supplementary file 1 [file life-16-00269-s001.zip]

Archive with 18 entries (11 files):
- life-4085630-supplementary/
- life-4085630-supplementary/docProps/
- life-4085630-supplementary/docProps/app.xml
- life-4085630-supplementary/docProps/core.xml
- life-4085630-supplementary/xl/
- life-4085630-supplementary/xl/sharedStrings.xml
- life-4085630-supplementary/xl/styles.xml
- life-4085630-supplementary/xl/theme/
- life-4085630-supplementary/xl/theme/theme1.xml
- life-4085630-supplementary/xl/workbook.xml
- life-4085630-supplementary/xl/worksheets/
- life-4085630-supplementary/xl/worksheets/sheet1.xml
- life-4085630-supplementary/xl/worksheets/sheet2.xml
- life-4085630-supplementary/xl/_rels/
- life-4085630-supplementary/xl/_rels/workbook.xml.rels
- life-4085630-supplementary/[Content_Types].xml
- life-4085630-supplementary/_rels/
- life-4085630-supplementary/_rels/.rels
