# Supplementary material for: Isolation and Purification of Bacterially Produced Polyhydroxyalkanoates: Mechanisms, Limitations, and Current Advances
Source: Life (Basel). 2026 Feb 4;16(2):269. doi: 10.3390/life16020269 (PMC12942554; doi:10.3390/life16020269)
Supplement: Supplementary file 1 [file life-16-00269-s001.zip › life-4085630-supplementary/docProps/core.xml]

<?xml version="1.0" encoding="UTF-8" standalone="yes"?>
<cp:coreProperties xmlns:cp="http://schemas.openxmlformats.org/package/2006/metadata/core-properties" xmlns:dc="http://purl.org/dc/elements/1.1/" xmlns:dcterms="http://purl.org/dc/terms/" xmlns:dcmitype="http://purl.org/dc/dcmitype/" xmlns:xsi="http://www.w3.org/2001/XMLSchema-instance"><dc:creator>ONDREJOVIČ CHMELOVÁ, Daniela</dc:creator><cp:lastModifiedBy>ONDREJOVIČ CHMELOVÁ, Daniela</cp:lastModifiedBy><dcterms:created xsi:type="dcterms:W3CDTF">2026-01-17T10:45:45Z</dcterms:created><dcterms:modified xsi:type="dcterms:W3CDTF">2026-01-21T21:31:04Z</dcterms:modified></cp:coreProperties>
