# Supplementary material for: Isolation and Purification of Bacterially Produced Polyhydroxyalkanoates: Mechanisms, Limitations, and Current Advances
Source: Life (Basel). 2026 Feb 4;16(2):269. doi: 10.3390/life16020269 (PMC12942554; doi:10.3390/life16020269)
Supplement: Supplementary file 1 [file life-16-00269-s001.zip › life-4085630-supplementary/xl/sharedStrings.xml]

<?xml version="1.0" encoding="UTF-8" standalone="yes"?>
<sst xmlns="http://schemas.openxmlformats.org/spreadsheetml/2006/main" count="2247" uniqueCount="660"><si><t>Polymer</t></si><si><t>Producer</t></si><si><t>Pretreatment</t></si><si><t>Methods for PHA isolation</t></si><si><t xml:space="preserve">Type </t></si><si><t>Conditions</t></si><si><t>Yield (%)</t></si><si><t>Purity (%)</t></si><si><r><t>M</t></r><r><rPr><b/><vertAlign val="subscript"/><sz val="10"/><color rgb="FF000000"/><rFont val="Palatino Linotype"/><family val="1"/></rPr><t>W</t></r></si><si><t>PDI</t></si><si><t>PHB</t></si><si><r><t xml:space="preserve">A. latus </t></r><r><rPr><sz val="10"/><color rgb="FF000000"/><rFont val="Palatino Linotype"/><family val="1"/></rPr><t>(native)</t></r></si><si><t>Thermal shock</t></si><si><t>Eight passes (2,800 rpm, 85% loading of 512-µm beads, 90 ml/min slurry flow rate)</t></si><si><t>Two passes (2,800 rpm, 85% loading of 512-µm beads, 90 ml/min slurry flow rate)</t></si><si><t>PHBV</t></si><si><r><t xml:space="preserve">C. necator </t></r><r><rPr><sz val="10"/><color rgb="FF000000"/><rFont val="Palatino Linotype"/><family val="1"/></rPr><t>(dry)</t></r></si><si><t>SDS (5% (w/v), 30 min., LT)</t></si><si><t>One pass (500 rpm, 2 min., 300 metallic beads/ g dry biomass)</t></si><si><r><t xml:space="preserve">Bacillus </t></r><r><rPr><sz val="10"/><color rgb="FF000000"/><rFont val="Palatino Linotype"/><family val="1"/></rPr><t>sp. (dry)</t></r></si><si><t>-</t></si><si><t>One pass (0.5 mm beads (5g) during 10 min. with lysis buffer (20 mM Tris-HCl, pH 8.0 with 1 mM PMSF)</t></si><si><t>Sonification (5 min intervals with pulse maintained at 30 s on and 30 off) with lysis buffer (20 mM Tris-HCl, pH 8.0 with 1 mM PMSF)</t></si><si><r><t xml:space="preserve">Methylobacterium </t></r><r><rPr><sz val="10"/><color rgb="FF000000"/><rFont val="Palatino Linotype"/><family val="1"/></rPr><t>sp. V49 (dry)</t></r></si><si><t>SDS (5%; w/v)</t></si><si><t>HPH</t></si><si><r><t>Two passes (two-stage HPH with a ceramic cell disruption valve with pressure of 400 kg/cm</t></r><r><rPr><vertAlign val="superscript"/><sz val="10"/><color rgb="FF000000"/><rFont val="Palatino Linotype"/><family val="1"/></rPr><t>2</t></r><r><rPr><sz val="10"/><color rgb="FF000000"/><rFont val="Palatino Linotype"/><family val="1"/></rPr><t>)</t></r></si><si><r><t>C. necator</t></r><r><rPr><sz val="10"/><color rgb="FF000000"/><rFont val="Palatino Linotype"/><family val="1"/></rPr><t xml:space="preserve"> H16 (native)</t></r></si><si><t>Three passes (800 bar, 15 min., 8000 x g)</t></si><si><t>P(3HB-co-3HHx)</t></si><si><t>Three passes (800 bar, 15 min., 8000 x g) with washing with deionized water</t></si><si><t>~92</t></si><si><t>~95</t></si><si><r><t xml:space="preserve">H. mediterranei </t></r><r><rPr><sz val="10"/><color rgb="FF000000"/><rFont val="Palatino Linotype"/><family val="1"/></rPr><t>(native)</t></r></si><si><t xml:space="preserve">One pass (1,000 bar) </t></si><si><t>PHA</t></si><si><t>19 mm probe (20 kHz and 525 W, 25°C, 45 min.)</t></si><si><r><t>B. flexus</t></r><r><rPr><sz val="10"/><color rgb="FF000000"/><rFont val="Palatino Linotype"/><family val="1"/></rPr><t xml:space="preserve"> (native)</t></r></si><si><t>20 kGy dosage (Gamma chamber 5000 with cobalt 60)</t></si><si><t>1.9×10⁵ Da</t></si><si><r><t xml:space="preserve">C. necator </t></r><r><rPr><sz val="10"/><color rgb="FF000000"/><rFont val="Palatino Linotype"/><family val="1"/></rPr><t>Re2058/pCB113 (native)</t></r></si><si><t>Ref.</t></si><si><t>n.d.</t></si><si><t>MMC (native)</t></si><si><t>Ultrasonic cell disrupter (2,600 W/L, 30 min.)</t></si><si><t>Alkaline (0.2 M NaOH, 30
min.)</t></si><si><t>Alkaline (0.05 M NaOH, 10
min.)</t></si><si><t>Ultrasonic cell disrupter (2,600 W/L, 10 min.)</t></si><si><t xml:space="preserve">n.d. </t></si><si><t>polydispersity index</t></si><si><t>PMSF</t></si><si><t>phenylmethyl sulfonyl fluoride</t></si><si><t>not determined</t></si><si><t xml:space="preserve"> molecular weigh</t></si><si><r><t>Legend:</t></r><r><rPr><sz val="10"/><color rgb="FF000000"/><rFont val="Palatino Linotype"/><family val="1"/></rPr><t xml:space="preserve"> </t></r></si><si><r><t>M</t></r><r><rPr><vertAlign val="subscript"/><sz val="12"/><color theme="1"/><rFont val="Aptos Narrow (Body)"/></rPr><t>W</t></r></si><si><t>polyhydroxybutyrate</t></si><si><t>PHB, P(HB/HHx)</t></si><si><t>P(HB/HHx)</t></si><si><t>poly(3-hydroxybutyrate-co-3-hydroxyhexanoate)</t></si><si><t>SDS</t></si><si><t>sodium dodecyl sulfate</t></si><si><t xml:space="preserve">poly(hydroxybutyrate-co-hydroxyvalerate) </t></si><si><t>MMC</t></si><si><t>mixed microbial culture</t></si><si><t xml:space="preserve">high-pressure homogenization </t></si><si><t>[56]</t></si><si><t>[67]</t></si><si><t>[77]</t></si><si><t>[86]</t></si><si><t>1:15 (w/v), 60°C, 2 h</t></si><si><r><t xml:space="preserve">C. necator </t></r><r><rPr><sz val="10"/><color rgb="FF000000"/><rFont val="Palatino Linotype"/><family val="1"/></rPr><t>(native)</t></r></si><si><t>Sonification (70% amplitude, 10 min.)</t></si><si><t>1:15 (w/v), 130°C, 1 h</t></si><si><t>NaClO (37°C, 12 h)</t></si><si><t>Soxhlet extraction (24 h)</t></si><si><t>1:100 (w/v), 37°C, 48 h</t></si><si><t>Chloroform-NaClO dispersion system (1:100, w/v, chlorofom: 30% (v/v)NaClO (1:1, v/v), 38°C, 1h)</t></si><si><r><rPr><i/><sz val="10"/><color rgb="FF000000"/><rFont val="Palatino Linotype"/><family val="1"/></rPr><t>B. cereus</t></r><r><rPr><sz val="10"/><color rgb="FF000000"/><rFont val="Palatino Linotype"/><family val="1"/></rPr><t xml:space="preserve"> (dry)</t></r></si><si><r><t>C. necator</t></r><r><rPr><sz val="10"/><color rgb="FF000000"/><rFont val="Palatino Linotype"/><family val="1"/></rPr><t xml:space="preserve"> (dry)</t></r></si><si><t>Solvent reflux (61°C, 1 h)</t></si><si><t>Solvent reflux (40°C, 0.75 h)</t></si><si><r><t>C. necator</t></r><r><rPr><sz val="10"/><color rgb="FF000000"/><rFont val="Palatino Linotype"/><family val="1"/></rPr><t xml:space="preserve"> (native)</t></r></si><si><t>1:20 (w/v), 37°C, 48 h</t></si><si><t>1:10 (w/v), 150°C, time required to reach the selected temperature)</t></si><si><t>1:10 (w/v), 50°C, time required to reach the selected temperature)</t></si><si><t>10 % (v/v) NaClO (1:1 (w/v), 37°C, 1 h)</t></si><si><t>DMSO</t></si><si><t>dimethyl sulfoxide</t></si><si><t>Chloroform-NaClO dispersion system (1:100, w/v, chlorofom: 10% (v/v)NaClO (1:1, v/v), 37°C, 1h)</t></si><si><t>1:100 (w/v), 35°C, 0 min.</t></si><si><r><t>1.0×10</t></r><r><rPr><vertAlign val="superscript"/><sz val="10"/><color rgb="FF000000"/><rFont val="Palatino Linotype"/><family val="1"/></rPr><t>6</t></r><r><rPr><sz val="10"/><color rgb="FF000000"/><rFont val="Palatino Linotype"/><family val="1"/></rPr><t xml:space="preserve"> Da</t></r></si><si><r><rPr><i/><sz val="10"/><color theme="1"/><rFont val="Palatino Linotype"/><family val="1"/></rPr><t>C. necator</t></r><r><rPr><sz val="10"/><color theme="1"/><rFont val="Palatino Linotype"/><family val="1"/></rPr><t xml:space="preserve"> (dry)</t></r></si><si><r><rPr><i/><sz val="10"/><color theme="1"/><rFont val="Palatino Linotype"/><family val="1"/></rPr><t>C. necator</t></r><r><rPr><sz val="10"/><color theme="1"/><rFont val="Palatino Linotype"/><family val="1"/></rPr><t xml:space="preserve"> (native)</t></r></si><si><t>1:100 (w/v), 103°C, 30 min.</t></si><si><r><t>1.2×10</t></r><r><rPr><vertAlign val="superscript"/><sz val="10"/><color rgb="FF000000"/><rFont val="Palatino Linotype"/><family val="1"/></rPr><t>6</t></r><r><rPr><sz val="10"/><color rgb="FF000000"/><rFont val="Palatino Linotype"/><family val="1"/></rPr><t xml:space="preserve"> Da</t></r></si><si><r><t>16.02×10</t></r><r><rPr><vertAlign val="superscript"/><sz val="10"/><color rgb="FF000000"/><rFont val="Palatino Linotype"/><family val="1"/></rPr><t>4</t></r><r><rPr><sz val="10"/><color rgb="FF000000"/><rFont val="Palatino Linotype"/><family val="1"/></rPr><t xml:space="preserve"> Da</t></r></si><si><t>PHO</t></si><si><t>PHUE</t></si><si><t>1:15 (w/v), LT, 18 h</t></si><si><t>1:15 (w/v), LT, 1 h</t></si><si><t>[53]</t></si><si><r><t>1.28×10</t></r><r><rPr><vertAlign val="superscript"/><sz val="10"/><color rgb="FF000000"/><rFont val="Palatino Linotype"/><family val="1"/></rPr><t>5</t></r><r><rPr><sz val="10"/><color rgb="FF000000"/><rFont val="Palatino Linotype"/><family val="1"/></rPr><t xml:space="preserve"> Da</t></r></si><si><r><t>1.19×10</t></r><r><rPr><vertAlign val="superscript"/><sz val="10"/><color rgb="FF000000"/><rFont val="Palatino Linotype"/><family val="1"/></rPr><t>5</t></r><r><rPr><sz val="10"/><color rgb="FF000000"/><rFont val="Palatino Linotype"/><family val="1"/></rPr><t xml:space="preserve"> Da</t></r></si><si><r><t>2.43×10</t></r><r><rPr><vertAlign val="superscript"/><sz val="10"/><color rgb="FF000000"/><rFont val="Palatino Linotype"/><family val="1"/></rPr><t>5</t></r><r><rPr><sz val="10"/><color rgb="FF000000"/><rFont val="Palatino Linotype"/><family val="1"/></rPr><t xml:space="preserve"> Da</t></r></si><si><r><t>2.34×10</t></r><r><rPr><vertAlign val="superscript"/><sz val="10"/><color rgb="FF000000"/><rFont val="Palatino Linotype"/><family val="1"/></rPr><t>5</t></r><r><rPr><sz val="10"/><color rgb="FF000000"/><rFont val="Palatino Linotype"/><family val="1"/></rPr><t xml:space="preserve"> Da</t></r></si><si><r><t>2.52×10</t></r><r><rPr><vertAlign val="superscript"/><sz val="10"/><color rgb="FF000000"/><rFont val="Palatino Linotype"/><family val="1"/></rPr><t>5</t></r><r><rPr><sz val="10"/><color rgb="FF000000"/><rFont val="Palatino Linotype"/><family val="1"/></rPr><t xml:space="preserve"> Da</t></r></si><si><r><rPr><i/><sz val="10"/><color theme="1"/><rFont val="Palatino Linotype"/><family val="1"/></rPr><t>P. putida</t></r><r><rPr><sz val="10"/><color theme="1"/><rFont val="Palatino Linotype"/><family val="1"/></rPr><t xml:space="preserve"> (dry)</t></r></si><si><t>~15 wt</t></si><si><t>~17 wt</t></si><si><t>~16 wt</t></si><si><t>[57]</t></si><si><t>[23]</t></si><si><t>[28]</t></si><si><t>[27]</t></si><si><t>[29]</t></si><si><t>[30]</t></si><si><t>[32]</t></si><si><t>[33]</t></si><si><r><t>7.5×10</t></r><r><rPr><vertAlign val="superscript"/><sz val="10"/><color rgb="FF000000"/><rFont val="Palatino Linotype"/><family val="1"/></rPr><t>5</t></r><r><rPr><sz val="10"/><color rgb="FF000000"/><rFont val="Palatino Linotype"/><family val="1"/></rPr><t xml:space="preserve"> g/mol</t></r></si><si><t>[34]</t></si><si><t>[35]</t></si><si><r><t>2.96×10</t></r><r><rPr><vertAlign val="superscript"/><sz val="10"/><color rgb="FF000000"/><rFont val="Palatino Linotype"/><family val="1"/></rPr><t>5</t></r><r><rPr><sz val="10"/><color rgb="FF000000"/><rFont val="Palatino Linotype"/><family val="1"/></rPr><t xml:space="preserve"> Da</t></r></si><si><t>[36]</t></si><si><r><t>1.59×10</t></r><r><rPr><vertAlign val="superscript"/><sz val="10"/><color rgb="FF000000"/><rFont val="Palatino Linotype"/><family val="1"/></rPr><t>5</t></r><r><rPr><sz val="10"/><color rgb="FF000000"/><rFont val="Palatino Linotype"/><family val="1"/></rPr><t xml:space="preserve"> Da</t></r></si><si><t>[40]</t></si><si><r><t>1.4×10</t></r><r><rPr><vertAlign val="superscript"/><sz val="10"/><color rgb="FF000000"/><rFont val="Palatino Linotype"/><family val="1"/></rPr><t>6</t></r><r><rPr><sz val="10"/><color rgb="FF000000"/><rFont val="Palatino Linotype"/><family val="1"/></rPr><t xml:space="preserve"> Da</t></r></si><si><t>[42]</t></si><si><r><t>1.1×10</t></r><r><rPr><vertAlign val="superscript"/><sz val="10"/><color rgb="FF000000"/><rFont val="Palatino Linotype"/><family val="1"/></rPr><t>5</t></r><r><rPr><sz val="10"/><color rgb="FF000000"/><rFont val="Palatino Linotype"/><family val="1"/></rPr><t xml:space="preserve"> Da</t></r></si><si><r><t>0.88×10</t></r><r><rPr><vertAlign val="superscript"/><sz val="10"/><color rgb="FF000000"/><rFont val="Palatino Linotype"/><family val="1"/></rPr><t>5</t></r><r><rPr><sz val="10"/><color rgb="FF000000"/><rFont val="Palatino Linotype"/><family val="1"/></rPr><t xml:space="preserve"> Da</t></r></si><si><r><t>0.89×10</t></r><r><rPr><vertAlign val="superscript"/><sz val="10"/><color rgb="FF000000"/><rFont val="Palatino Linotype"/><family val="1"/></rPr><t>5</t></r><r><rPr><sz val="10"/><color rgb="FF000000"/><rFont val="Palatino Linotype"/><family val="1"/></rPr><t xml:space="preserve"> Da</t></r></si><si><r><t>9.25×10</t></r><r><rPr><vertAlign val="superscript"/><sz val="10"/><color rgb="FF000000"/><rFont val="Palatino Linotype"/><family val="1"/></rPr><t>5</t></r><r><rPr><sz val="10"/><color rgb="FF000000"/><rFont val="Palatino Linotype"/><family val="1"/></rPr><t xml:space="preserve"> g/mol</t></r></si><si><r><t>9.9×10</t></r><r><rPr><vertAlign val="superscript"/><sz val="10"/><color rgb="FF000000"/><rFont val="Palatino Linotype"/><family val="1"/></rPr><t>5</t></r><r><rPr><sz val="10"/><color rgb="FF000000"/><rFont val="Palatino Linotype"/><family val="1"/></rPr><t xml:space="preserve"> g/mol</t></r></si><si><r><t>Thermal shock; alkaline (0.12 kg NaOH/kg biomass, 60</t></r><r><rPr><sz val="10"/><color theme="1"/><rFont val="Palatino Linotype"/><family val="1"/></rPr><t>°</t></r><r><rPr><sz val="10"/><color rgb="FF000000"/><rFont val="Palatino Linotype"/><family val="1"/></rPr><t>C, 1 h)</t></r></si><si><t>1:15 (w/v), LT, 24 h</t></si><si><t>THF</t></si><si><t>1:15 (w/v), 50°C, 24 h.</t></si><si><r><t>2.09×10</t></r><r><rPr><vertAlign val="superscript"/><sz val="10"/><color rgb="FF000000"/><rFont val="Palatino Linotype"/><family val="1"/></rPr><t>5</t></r><r><rPr><sz val="10"/><color rgb="FF000000"/><rFont val="Palatino Linotype"/><family val="1"/></rPr><t xml:space="preserve"> Da</t></r></si><si><t>Homogenization by milling</t></si><si><t>1:1000 (w/v), 60°C, 36 h.</t></si><si><r><t>3.21×10</t></r><r><rPr><vertAlign val="superscript"/><sz val="10"/><color rgb="FF000000"/><rFont val="Palatino Linotype"/><family val="1"/></rPr><t>5</t></r><r><rPr><sz val="10"/><color rgb="FF000000"/><rFont val="Palatino Linotype"/><family val="1"/></rPr><t xml:space="preserve"> Da</t></r></si><si><r><t>8.37×10</t></r><r><rPr><vertAlign val="superscript"/><sz val="10"/><color rgb="FF000000"/><rFont val="Palatino Linotype"/><family val="1"/></rPr><t>5</t></r><r><rPr><sz val="10"/><color rgb="FF000000"/><rFont val="Palatino Linotype"/><family val="1"/></rPr><t xml:space="preserve"> Da</t></r></si><si><r><t>3.95×10</t></r><r><rPr><vertAlign val="superscript"/><sz val="10"/><color rgb="FF000000"/><rFont val="Palatino Linotype"/><family val="1"/></rPr><t>5</t></r><r><rPr><sz val="10"/><color rgb="FF000000"/><rFont val="Palatino Linotype"/><family val="1"/></rPr><t xml:space="preserve"> Da</t></r></si><si><r><t>3.61×10</t></r><r><rPr><vertAlign val="superscript"/><sz val="10"/><color rgb="FF000000"/><rFont val="Palatino Linotype"/><family val="1"/></rPr><t>5</t></r><r><rPr><sz val="10"/><color rgb="FF000000"/><rFont val="Palatino Linotype"/><family val="1"/></rPr><t xml:space="preserve"> Da</t></r></si><si><r><t>2.49×10</t></r><r><rPr><vertAlign val="superscript"/><sz val="10"/><color rgb="FF000000"/><rFont val="Palatino Linotype"/><family val="1"/></rPr><t>5</t></r><r><rPr><sz val="10"/><color rgb="FF000000"/><rFont val="Palatino Linotype"/><family val="1"/></rPr><t xml:space="preserve"> Da</t></r></si><si><r><t>2.83×10</t></r><r><rPr><vertAlign val="superscript"/><sz val="10"/><color rgb="FF000000"/><rFont val="Palatino Linotype"/><family val="1"/></rPr><t>5</t></r><r><rPr><sz val="10"/><color rgb="FF000000"/><rFont val="Palatino Linotype"/><family val="1"/></rPr><t xml:space="preserve"> Da</t></r></si><si><t>~78</t></si><si><t>~97</t></si><si><t>~99</t></si><si><t>~98</t></si><si><t>~82</t></si><si><t>~88</t></si><si><t>~80</t></si><si><t>[16]</t></si><si><t>CDW</t></si><si><t xml:space="preserve">50 ml NaClO/g CDW, 10 min. </t></si><si><t>50 ml NaClO/g CDW, 10 min. with the addition of HCl (HCl/NaClO (w/v) 0.029), pH 5.5</t></si><si><r><t>5.52×10</t></r><r><rPr><vertAlign val="superscript"/><sz val="10"/><color rgb="FF000000"/><rFont val="Palatino Linotype"/><family val="1"/></rPr><t>4</t></r><r><rPr><sz val="10"/><color rgb="FF000000"/><rFont val="Palatino Linotype"/><family val="1"/></rPr><t xml:space="preserve"> Da</t></r></si><si><r><t>4.88×10</t></r><r><rPr><vertAlign val="superscript"/><sz val="10"/><color rgb="FF000000"/><rFont val="Palatino Linotype"/><family val="1"/></rPr><t>4</t></r><r><rPr><sz val="10"/><color rgb="FF000000"/><rFont val="Palatino Linotype"/><family val="1"/></rPr><t xml:space="preserve"> Da</t></r></si><si><r><t>H</t></r><r><rPr><vertAlign val="subscript"/><sz val="10"/><color rgb="FF000000"/><rFont val="Palatino Linotype"/><family val="1"/></rPr><t>2</t></r><r><rPr><sz val="10"/><color rgb="FF000000"/><rFont val="Palatino Linotype"/><family val="1"/></rPr><t>SO</t></r><r><rPr><vertAlign val="subscript"/><sz val="10"/><color rgb="FF000000"/><rFont val="Palatino Linotype"/><family val="1"/></rPr><t xml:space="preserve">4 </t></r><r><rPr><sz val="10"/><color rgb="FF000000"/><rFont val="Palatino Linotype"/><family val="1"/></rPr><t>solution (10% v/v) 5% w/v solids content 15 h, 100°C</t></r></si><si><r><t>H</t></r><r><rPr><vertAlign val="subscript"/><sz val="10"/><color rgb="FF000000"/><rFont val="Palatino Linotype"/><family val="1"/></rPr><t>2</t></r><r><rPr><sz val="10"/><color rgb="FF000000"/><rFont val="Palatino Linotype"/><family val="1"/></rPr><t>SO</t></r><r><rPr><vertAlign val="subscript"/><sz val="10"/><color rgb="FF000000"/><rFont val="Palatino Linotype"/><family val="1"/></rPr><t>4</t></r><r><rPr><sz val="10"/><color rgb="FF000000"/><rFont val="Palatino Linotype"/><family val="1"/></rPr><t xml:space="preserve"> solution (3.5% v/v) 5% w/v solids content 6 h, 80°C</t></r></si><si><t>0.5 N NaOH solution 2.5% w/v solids content 4 h, 37°C</t></si><si><t>NaClO (13% v/v) 2.5% w/v solids content 4 h, 37°C</t></si><si><t>DMC</t></si><si><t>[24]</t></si><si><t>MMC (dry)</t></si><si><t>Thermal pretreatment (150°C, 24 h)</t></si><si><t>1:40 (w/v), 90°C, 1 h</t></si><si><r><t>1.3×10</t></r><r><rPr><vertAlign val="superscript"/><sz val="10"/><color rgb="FF000000"/><rFont val="Palatino Linotype"/><family val="1"/></rPr><t>6</t></r><r><rPr><sz val="10"/><color rgb="FF000000"/><rFont val="Palatino Linotype"/><family val="1"/></rPr><t xml:space="preserve"> Da</t></r></si><si><r><t>0.3×10</t></r><r><rPr><vertAlign val="superscript"/><sz val="10"/><color rgb="FF000000"/><rFont val="Palatino Linotype"/><family val="1"/></rPr><t>6</t></r><r><rPr><sz val="10"/><color rgb="FF000000"/><rFont val="Palatino Linotype"/><family val="1"/></rPr><t xml:space="preserve"> Da</t></r></si><si><r><t>0.2×10</t></r><r><rPr><vertAlign val="superscript"/><sz val="10"/><color rgb="FF000000"/><rFont val="Palatino Linotype"/><family val="1"/></rPr><t>6</t></r><r><rPr><sz val="10"/><color rgb="FF000000"/><rFont val="Palatino Linotype"/><family val="1"/></rPr><t xml:space="preserve"> Da</t></r></si><si><t>dimethyl carbonate</t></si><si><t>cell dry weight</t></si><si><r><t>NaClO (10 ml, 5% Cl</t></r><r><rPr><vertAlign val="subscript"/><sz val="10"/><color theme="1"/><rFont val="Palatino Linotype"/><family val="1"/></rPr><t>2</t></r><r><rPr><sz val="10"/><color theme="1"/><rFont val="Palatino Linotype"/><family val="1"/></rPr><t>), 100°C, 1 h</t></r></si><si><t>1:40 (w/v), 50°C, 4 h</t></si><si><t>[25]</t></si><si><t>SAS</t></si><si><r><t>NaClO (10 ml, 4.7% Cl</t></r><r><rPr><vertAlign val="subscript"/><sz val="10"/><color theme="1"/><rFont val="Palatino Linotype"/><family val="1"/></rPr><t>2</t></r><r><rPr><sz val="10"/><color theme="1"/><rFont val="Palatino Linotype"/><family val="1"/></rPr><t>), 85°C, 1 h</t></r></si><si><t>Ammonium laurate (lauric acid (100 mg, 0.5 mmol) in a ratio acid lauric to biomass of 2:1, 75°C, 3 h)</t></si><si><r><t>0.92×10</t></r><r><rPr><vertAlign val="superscript"/><sz val="10"/><color rgb="FF000000"/><rFont val="Palatino Linotype"/><family val="1"/></rPr><t>5</t></r><r><rPr><sz val="10"/><color rgb="FF000000"/><rFont val="Palatino Linotype"/><family val="1"/></rPr><t xml:space="preserve"> Da</t></r></si><si><r><t>1.44×10</t></r><r><rPr><vertAlign val="superscript"/><sz val="10"/><color rgb="FF000000"/><rFont val="Palatino Linotype"/><family val="1"/></rPr><t>5</t></r><r><rPr><sz val="10"/><color rgb="FF000000"/><rFont val="Palatino Linotype"/><family val="1"/></rPr><t xml:space="preserve"> Da</t></r></si><si><t>Soxhlet extraction (30°C, 24 h)</t></si><si><t>NaClO (30% (v/v) solution in water) and chloroform (1:1, (v/v)), 40°C, 90 min.</t></si><si><t>Acetone (washed)</t></si><si><t>PC</t></si><si><t>1:15 (w/v), 130°C, 3 h</t></si><si><t>[44]</t></si><si><r><rPr><i/><sz val="10"/><color theme="1"/><rFont val="Palatino Linotype"/><family val="1"/></rPr><t>H. campisalis</t></r><r><rPr><sz val="10"/><color theme="1"/><rFont val="Palatino Linotype"/><family val="1"/></rPr><t xml:space="preserve"> (native)</t></r></si><si><t>Soxhlet extraction (16 h)</t></si><si><t>NaClO: chloroform (50 ml chloroform and 50 ml 4% (v/v) NaClO) 35°C, 90 min</t></si><si><t>1,2-propylene carbonate</t></si><si><t>poly([R]-3-hydroxy-ω-undecenoate-co-3-hydroxy-ω-nonenoate-co-3-hydroxy-ω-heptenoate</t></si><si><t>poly(3-hydroxyoctanoate)</t></si><si><t>[47]</t></si><si><t>EC</t></si><si><t>NaOH (0.3 M, 4.8 h, 30°C) + washing with water</t></si><si><t>NaClO (9.0%, 3.4 h, 30°C) + washing with water</t></si><si><t>Soxhlet extraction with chloroform (80°C, 48 h)</t></si><si><r><t>2.45×10</t></r><r><rPr><vertAlign val="superscript"/><sz val="10"/><color rgb="FF000000"/><rFont val="Palatino Linotype"/><family val="1"/></rPr><t>5</t></r><r><rPr><sz val="10"/><color rgb="FF000000"/><rFont val="Palatino Linotype"/><family val="1"/></rPr><t xml:space="preserve"> Da</t></r></si><si><r><t>2.81×10</t></r><r><rPr><vertAlign val="superscript"/><sz val="10"/><color rgb="FF000000"/><rFont val="Palatino Linotype"/><family val="1"/></rPr><t>5</t></r><r><rPr><sz val="10"/><color rgb="FF000000"/><rFont val="Palatino Linotype"/><family val="1"/></rPr><t xml:space="preserve"> Da</t></r></si><si><r><t>2.63×10</t></r><r><rPr><vertAlign val="superscript"/><sz val="10"/><color rgb="FF000000"/><rFont val="Palatino Linotype"/><family val="1"/></rPr><t>5</t></r><r><rPr><sz val="10"/><color rgb="FF000000"/><rFont val="Palatino Linotype"/><family val="1"/></rPr><t xml:space="preserve"> Da</t></r></si><si><t>[48]</t></si><si><t>1:20 (w/v), 2 h, 60°C</t></si><si><t>Lysosyme (3 mg/ml, 30 min.), sonification (2 min.)</t></si><si><t>1:100 (w/v), 2 h, 60°C</t></si><si><t>[51]</t></si><si><t>120°C, 2 h, 2.5% (g/ml)</t></si><si><t>80°C, 1 h, 5% (g/ml)</t></si><si><t>&gt;99</t></si><si><r><t>1.0×10</t></r><r><rPr><vertAlign val="superscript"/><sz val="10"/><color rgb="FF000000"/><rFont val="Palatino Linotype"/><family val="1"/></rPr><t>5</t></r><r><rPr><sz val="10"/><color rgb="FF000000"/><rFont val="Palatino Linotype"/><family val="1"/></rPr><t xml:space="preserve"> Da</t></r></si><si><r><t>1.5×10</t></r><r><rPr><vertAlign val="superscript"/><sz val="10"/><color rgb="FF000000"/><rFont val="Palatino Linotype"/><family val="1"/></rPr><t>5</t></r><r><rPr><sz val="10"/><color rgb="FF000000"/><rFont val="Palatino Linotype"/><family val="1"/></rPr><t xml:space="preserve"> Da</t></r></si><si><r><t>0.8×10</t></r><r><rPr><vertAlign val="superscript"/><sz val="10"/><color rgb="FF000000"/><rFont val="Palatino Linotype"/><family val="1"/></rPr><t>5</t></r><r><rPr><sz val="10"/><color rgb="FF000000"/><rFont val="Palatino Linotype"/><family val="1"/></rPr><t xml:space="preserve"> Da</t></r></si><si><r><t>0.7×10</t></r><r><rPr><vertAlign val="superscript"/><sz val="10"/><color rgb="FF000000"/><rFont val="Palatino Linotype"/><family val="1"/></rPr><t>5</t></r><r><rPr><sz val="10"/><color rgb="FF000000"/><rFont val="Palatino Linotype"/><family val="1"/></rPr><t xml:space="preserve"> Da</t></r></si><si><r><rPr><i/><sz val="10"/><color theme="1"/><rFont val="Palatino Linotype"/><family val="1"/></rPr><t>P. putida</t></r><r><rPr><sz val="10"/><color theme="1"/><rFont val="Palatino Linotype"/><family val="1"/></rPr><t xml:space="preserve"> (dry) </t></r></si><si><t>~12.5 wt</t></si><si><t>~13 wt</t></si><si><r><t>1.16×10</t></r><r><rPr><vertAlign val="superscript"/><sz val="10"/><color rgb="FF000000"/><rFont val="Palatino Linotype"/><family val="1"/></rPr><t>5</t></r><r><rPr><sz val="10"/><color rgb="FF000000"/><rFont val="Palatino Linotype"/><family val="1"/></rPr><t xml:space="preserve"> Da</t></r></si><si><r><t>1.17×10</t></r><r><rPr><vertAlign val="superscript"/><sz val="10"/><color rgb="FF000000"/><rFont val="Palatino Linotype"/><family val="1"/></rPr><t>5</t></r><r><rPr><sz val="10"/><color rgb="FF000000"/><rFont val="Palatino Linotype"/><family val="1"/></rPr><t xml:space="preserve"> Da</t></r></si><si><t>[54]</t></si><si><t>2 h, 60°C, 5% (g/ml)</t></si><si><t>1.5 h, 90°C, 2.5% (g/ml)</t></si><si><t xml:space="preserve">1:100 (w/v), 100°C, 4h </t></si><si><r><t>n-</t></r><r><rPr><sz val="10"/><color theme="1"/><rFont val="Palatino Linotype"/><family val="1"/></rPr><t>hexane (washed), water (washed)</t></r></si><si><r><rPr><i/><sz val="10"/><color theme="1"/><rFont val="Palatino Linotype"/><family val="1"/></rPr><t xml:space="preserve">C. necator </t></r><r><rPr><sz val="10"/><color theme="1"/><rFont val="Palatino Linotype"/><family val="1"/></rPr><t>H16 (dry)</t></r></si><si><t>2-MTHF</t></si><si><t>2-methyltetrahydrofuran</t></si><si><t>AOT</t></si><si><t>CTAB</t></si><si><t>DEP</t></si><si><t>DMA</t></si><si><t>DMF</t></si><si><t>DMP</t></si><si><t>EDTA</t></si><si><t>EMIM</t></si><si><t xml:space="preserve">1-ethyl-3-methylimidazolium acetate </t></si><si><t>HBHV</t></si><si><t>IL</t></si><si><t>LAS</t></si><si><t>LT</t></si><si><t>MEK</t></si><si><t>MIBK</t></si><si><t>MP</t></si><si><t>MTBE</t></si><si><t>NPCM</t></si><si><t>P3HB</t></si><si><t>P3HBHV</t></si><si><t>PHOHH</t></si><si><t>cetyltrimethylammonium bromide</t></si><si><t xml:space="preserve">diethyl phosphate </t></si><si><t>dimethyl acetamide</t></si><si><t>tetrahydrofuran</t></si><si><t xml:space="preserve">switchable anionic surfactants </t></si><si><t>sodium dioctyl sulfosuccinate</t></si><si><t>polyhydroxyalakanoate</t></si><si><t>poly(3-hydroxybutyrate) </t></si><si><r><t>poly(3-hydroxybutyrate-</t></r><r><rPr><i/><sz val="12"/><color rgb="FF000000"/><rFont val="Palatino Linotype"/><family val="1"/></rPr><t>co</t></r><r><rPr><sz val="12"/><color rgb="FF000000"/><rFont val="Palatino Linotype"/><family val="1"/></rPr><t xml:space="preserve">-3-hydroxyvalerate) </t></r></si><si><r><t>poly([R]-3-hydroxyoctanoate-</t></r><r><rPr><i/><sz val="12"/><color rgb="FF000000"/><rFont val="Palatino Linotype"/><family val="1"/></rPr><t>co</t></r><r><rPr><sz val="12"/><color rgb="FF000000"/><rFont val="Palatino Linotype"/><family val="1"/></rPr><t>-3-hydroxyhexanoate)</t></r></si><si><r><t>poly(3-hydroxybutyrate-</t></r><r><rPr><i/><sz val="12"/><color rgb="FF000000"/><rFont val="Palatino Linotype"/><family val="1"/></rPr><t>co</t></r><r><rPr><sz val="12"/><color rgb="FF000000"/><rFont val="Palatino Linotype"/><family val="1"/></rPr><t>-3-hydroxyhexanoate)</t></r></si><si><t>non-PHA cell mass</t></si><si><t>methyl tert-butyl ether</t></si><si><t xml:space="preserve">methyl phosphate </t></si><si><t>methyl isobutyl ketone</t></si><si><t>methyl ethyl ketone</t></si><si><t>linear alkylbenzene sulfonate</t></si><si><t>laboratory temperature</t></si><si><r><t>hydroxybutyrate-</t></r><r><rPr><i/><sz val="12"/><color rgb="FF000000"/><rFont val="Palatino Linotype"/><family val="1"/></rPr><t>co</t></r><r><rPr><sz val="12"/><color rgb="FF000000"/><rFont val="Palatino Linotype"/><family val="1"/></rPr><t>-hydroxyvalerate</t></r></si><si><t>ionic liquid</t></si><si><t>ethylenediaminetetraacetic acid</t></si><si><t>ethylene carbonate</t></si><si><t>dimethylformamide</t></si><si><t>dimethyl phosphate</t></si><si><t>[59]</t></si><si><r><t>2.4×10</t></r><r><rPr><vertAlign val="superscript"/><sz val="10"/><color rgb="FF000000"/><rFont val="Palatino Linotype"/><family val="1"/></rPr><t>6</t></r><r><rPr><sz val="10"/><color rgb="FF000000"/><rFont val="Palatino Linotype"/><family val="1"/></rPr><t xml:space="preserve"> Da</t></r></si><si><t>DMA/LiCl system (1:50 (w/v), 110 ℃, 3 h)</t></si><si><t>[64]</t></si><si><t>A. latus (dry)</t></si><si><t>Soxhlet extraction (5 h)</t></si><si><t>methanol (1:25 (w/v), LT, 1 h)</t></si><si><t>ethanol (1:25 (w/v), LT, 1 h)</t></si><si><t>isopropanol (1:25 (w/v), LT, 1 h)</t></si><si><t>ethanol (1:25 (w/v), LT, 1 h), stirring</t></si><si><t>Soxhlet extraction (2 h)</t></si><si><r><rPr><i/><sz val="10"/><color theme="1"/><rFont val="Palatino Linotype"/><family val="1"/></rPr><t>A. latus</t></r><r><rPr><sz val="10"/><color theme="1"/><rFont val="Palatino Linotype"/><family val="1"/></rPr><t xml:space="preserve"> (dry)</t></r></si><si><t>1:300 (w/v), 40 ℃, 10 h</t></si><si><t>1:300 (w/v), 30 ℃, 5 h</t></si><si><t>mcl-PHA</t></si><si><r><t>0.4×10</t></r><r><rPr><vertAlign val="superscript"/><sz val="10"/><color rgb="FF000000"/><rFont val="Palatino Linotype"/><family val="1"/></rPr><t>5</t></r><r><rPr><sz val="10"/><color rgb="FF000000"/><rFont val="Palatino Linotype"/><family val="1"/></rPr><t xml:space="preserve"> Da</t></r></si><si><t>[65]</t></si><si><t>sonification (37 kHz, LT, 10 min)</t></si><si><t>1:250 (w/v), 1:1 (v/v) acetone:heptane, LT, 10 min.</t></si><si><r><t>Supercritical CO</t></r><r><rPr><vertAlign val="subscript"/><sz val="10"/><color rgb="FF000000"/><rFont val="Palatino Linotype"/><family val="1"/></rPr><t>2</t></r><r><rPr><sz val="10"/><color rgb="FF000000"/><rFont val="Palatino Linotype"/><family val="1"/></rPr><t xml:space="preserve"> disruption (200 bar,  40°C, 15 min)</t></r></si><si><t>[66]</t></si><si><t>100 ml, LT, 1 min.</t></si><si><r><t>2.5×10</t></r><r><rPr><vertAlign val="superscript"/><sz val="10"/><color rgb="FF000000"/><rFont val="Palatino Linotype"/><family val="1"/></rPr><t>5</t></r><r><rPr><sz val="10"/><color rgb="FF000000"/><rFont val="Palatino Linotype"/><family val="1"/></rPr><t xml:space="preserve"> Da</t></r></si><si><r><t>2.7×10</t></r><r><rPr><vertAlign val="superscript"/><sz val="10"/><color rgb="FF000000"/><rFont val="Palatino Linotype"/><family val="1"/></rPr><t>5</t></r><r><rPr><sz val="10"/><color rgb="FF000000"/><rFont val="Palatino Linotype"/><family val="1"/></rPr><t xml:space="preserve"> Da</t></r></si><si><r><t>3.7×10</t></r><r><rPr><vertAlign val="superscript"/><sz val="10"/><color rgb="FF000000"/><rFont val="Palatino Linotype"/><family val="1"/></rPr><t>5</t></r><r><rPr><sz val="10"/><color rgb="FF000000"/><rFont val="Palatino Linotype"/><family val="1"/></rPr><t xml:space="preserve"> Da</t></r></si><si><t>Solvent reflux (83°C, 24 h)</t></si><si><r><t>7.4×10</t></r><r><rPr><vertAlign val="superscript"/><sz val="10"/><color rgb="FF000000"/><rFont val="Palatino Linotype"/><family val="1"/></rPr><t>5</t></r><r><rPr><sz val="10"/><color rgb="FF000000"/><rFont val="Palatino Linotype"/><family val="1"/></rPr><t xml:space="preserve"> g/mol</t></r></si><si><t>[68]</t></si><si><t>1:50 (w/v), 30°C, 48 h</t></si><si><r><t>2.2×10</t></r><r><rPr><vertAlign val="superscript"/><sz val="10"/><color rgb="FF000000"/><rFont val="Palatino Linotype"/><family val="1"/></rPr><t>6</t></r><r><rPr><sz val="10"/><color rgb="FF000000"/><rFont val="Palatino Linotype"/><family val="1"/></rPr><t xml:space="preserve"> Da</t></r></si><si><r><t>1.9×10</t></r><r><rPr><vertAlign val="superscript"/><sz val="10"/><color rgb="FF000000"/><rFont val="Palatino Linotype"/><family val="1"/></rPr><t>6</t></r><r><rPr><sz val="10"/><color rgb="FF000000"/><rFont val="Palatino Linotype"/><family val="1"/></rPr><t xml:space="preserve"> Da</t></r></si><si><r><t>2.0×10</t></r><r><rPr><vertAlign val="superscript"/><sz val="10"/><color rgb="FF000000"/><rFont val="Palatino Linotype"/><family val="1"/></rPr><t>6</t></r><r><rPr><sz val="10"/><color rgb="FF000000"/><rFont val="Palatino Linotype"/><family val="1"/></rPr><t xml:space="preserve"> Da</t></r></si><si><r><t xml:space="preserve">recombinant </t></r><r><rPr><i/><sz val="10"/><color theme="1"/><rFont val="Palatino Linotype"/><family val="1"/></rPr><t>E. coli</t></r><r><rPr><sz val="10"/><color theme="1"/><rFont val="Palatino Linotype"/><family val="1"/></rPr><t xml:space="preserve"> (dry)</t></r></si><si><t>5% (w/v), 1:20 (w/v), 37°C, 1 h</t></si><si><t>5% (v/v), 1:20 (w/v), 37°C, 1 h</t></si><si><t>[69]</t></si><si><r><rPr><i/><sz val="10"/><color theme="1"/><rFont val="Palatino Linotype"/><family val="1"/></rPr><t>H. mediterranei</t></r><r><rPr><sz val="10"/><color theme="1"/><rFont val="Palatino Linotype"/><family val="1"/></rPr><t xml:space="preserve"> (dry)</t></r></si><si><t xml:space="preserve">Acetone </t></si><si><t>1:24 (w/v), LT, 24 h</t></si><si><t>Soxhlet extraction (12 h)</t></si><si><t>1:33 (w/v), 7 bar, 120°C, 20 min.</t></si><si><t>Soxhlet extraction (over-night)</t></si><si><t>[70]</t></si><si><t>Acetone (1:5, w/v, 25°C, 24 h)</t></si><si><t>Soxhlet extraction</t></si><si><t>1:50 (w/v), 120°C, 3 min</t></si><si><t>1:50 (w/v), 120°C, 10 min</t></si><si><r><t>2.3×10</t></r><r><rPr><vertAlign val="superscript"/><sz val="10"/><color rgb="FF000000"/><rFont val="Palatino Linotype"/><family val="1"/></rPr><t>5</t></r><r><rPr><sz val="10"/><color rgb="FF000000"/><rFont val="Palatino Linotype"/><family val="1"/></rPr><t xml:space="preserve"> Da</t></r></si><si><r><t>2.3×10</t></r><r><rPr><vertAlign val="superscript"/><sz val="10"/><color rgb="FF000000"/><rFont val="Palatino Linotype"/><family val="1"/></rPr><t>4</t></r><r><rPr><sz val="10"/><color rgb="FF000000"/><rFont val="Palatino Linotype"/><family val="1"/></rPr><t xml:space="preserve"> Da</t></r></si><si><r><t>C. necator</t></r><r><rPr><sz val="10"/><color theme="1"/><rFont val="Palatino Linotype"/><family val="1"/></rPr><t xml:space="preserve"> H16</t></r><r><rPr><i/><sz val="10"/><color theme="1"/><rFont val="Palatino Linotype"/><family val="1"/></rPr><t xml:space="preserve"> </t></r><r><rPr><sz val="10"/><color theme="1"/><rFont val="Palatino Linotype"/><family val="1"/></rPr><t>(dry)</t></r></si><si><t>[71]</t></si><si><t>Hexane (washed)</t></si><si><t>0.1 N, 1:20 (w/v), 37°C, 1 h</t></si><si><t>0.2 N, 1:20 (w/v), 30°C, 1 h</t></si><si><t>0.1 N, 1:20 (w/v), 30°C, 1 h</t></si><si><t>0.1 N, 30°C, 1 h</t></si><si><t>Hexane (washed), NaCl treatment (8 g/l, 30°C, 3 h)</t></si><si><r><t>4.6×10</t></r><r><rPr><vertAlign val="superscript"/><sz val="10"/><color rgb="FF000000"/><rFont val="Palatino Linotype"/><family val="1"/></rPr><t>5</t></r><r><rPr><sz val="10"/><color rgb="FF000000"/><rFont val="Palatino Linotype"/><family val="1"/></rPr><t xml:space="preserve"> Da</t></r></si><si><r><t>4.9×10</t></r><r><rPr><vertAlign val="superscript"/><sz val="10"/><color rgb="FF000000"/><rFont val="Palatino Linotype"/><family val="1"/></rPr><t>5</t></r><r><rPr><sz val="10"/><color rgb="FF000000"/><rFont val="Palatino Linotype"/><family val="1"/></rPr><t xml:space="preserve"> Da</t></r></si><si><t xml:space="preserve">not defined </t></si><si><r><rPr><i/><sz val="10"/><color theme="1"/><rFont val="Palatino Linotype"/><family val="1"/></rPr><t xml:space="preserve">C. necator </t></r><r><rPr><sz val="10"/><color theme="1"/><rFont val="Palatino Linotype"/><family val="1"/></rPr><t>PHB</t></r><r><rPr><vertAlign val="superscript"/><sz val="10"/><color theme="1"/><rFont val="Palatino Linotype"/><family val="1"/></rPr><t>-</t></r><r><rPr><sz val="10"/><color theme="1"/><rFont val="Palatino Linotype"/><family val="1"/></rPr><t>4 (native)</t></r></si><si><t>[72]</t></si><si><t>Methanol (1:20 (w/v), LT, 30 min)</t></si><si><t>1:20 (w/v), LT, 24 h</t></si><si><t>1:10 (w/v), LT, 24 h</t></si><si><t>Soxhlet extraction (56°C, 5 h)</t></si><si><r><t xml:space="preserve">P. putida </t></r><r><rPr><sz val="10"/><color theme="1"/><rFont val="Palatino Linotype"/><family val="1"/></rPr><t>(dry)</t></r></si><si><t>[73]</t></si><si><r><rPr><i/><sz val="10"/><color theme="1"/><rFont val="Palatino Linotype"/><family val="1"/></rPr><t xml:space="preserve">C. necator </t></r><r><rPr><sz val="10"/><color theme="1"/><rFont val="Palatino Linotype"/><family val="1"/></rPr><t>(dry)</t></r></si><si><t>Hot acetone (washed)</t></si><si><t>1:50 (w/v), 25°C, 48 h</t></si><si><t>30% (v/v), 30°C, 150 min.</t></si><si><t xml:space="preserve">1:25 (w/v) (chloroform: 30% (v/v) NaClO, 1:1 (v/v)), 30°C, 90 min. </t></si><si><t>[74]</t></si><si><r><t>0.6×10</t></r><r><rPr><vertAlign val="superscript"/><sz val="10"/><color rgb="FF000000"/><rFont val="Palatino Linotype"/><family val="1"/></rPr><t>6</t></r><r><rPr><sz val="10"/><color rgb="FF000000"/><rFont val="Palatino Linotype"/><family val="1"/></rPr><t xml:space="preserve"> Da</t></r></si><si><t>1:25 (w/v) (chloroform: 3% (v/v) NaClO, 1:1 (v/v)), 30°C, 1 h</t></si><si><t>20% (v/v), 30°C, 1 h</t></si><si><t>[75]</t></si><si><r><rPr><i/><sz val="10"/><color theme="1"/><rFont val="Palatino Linotype"/><family val="1"/></rPr><t xml:space="preserve">C. necator </t></r><r><rPr><sz val="10"/><color theme="1"/><rFont val="Palatino Linotype"/><family val="1"/></rPr><t>(native)</t></r></si><si><r><t>5.5×10</t></r><r><rPr><vertAlign val="superscript"/><sz val="10"/><color rgb="FF000000"/><rFont val="Palatino Linotype"/><family val="1"/></rPr><t>5</t></r><r><rPr><sz val="10"/><color rgb="FF000000"/><rFont val="Palatino Linotype"/><family val="1"/></rPr><t xml:space="preserve"> Da</t></r></si><si><t xml:space="preserve">&gt;0.4 SDS/biomass ratio, 30°C, 1 h + heat treatment (121°C, 15 min.) </t></si><si><t xml:space="preserve">chloroform: 30% (v/v) NaClO (1:1, v/v), 30°C, 90 min. </t></si><si><t>[76]</t></si><si><t>NaClO (1:50 (w/v), 10 %(v/v)), 37°C, 1 h</t></si><si><r><t>1.5×10</t></r><r><rPr><vertAlign val="superscript"/><sz val="10"/><color rgb="FF000000"/><rFont val="Palatino Linotype"/><family val="1"/></rPr><t>6</t></r><r><rPr><sz val="10"/><color rgb="FF000000"/><rFont val="Palatino Linotype"/><family val="1"/></rPr><t xml:space="preserve"> Da</t></r></si><si><t>1:10 (w/v), 76.3°C, 32.5 min.</t></si><si><t>1:10 (w/v), 60°C, 50 min.</t></si><si><t>1:10 (w/v), 100°C, time required to reach the selected temperature)</t></si><si><t>[79]</t></si><si><t>NaClO (1:100 (w/v), 5% (v/v)), 100°C, 1 h</t></si><si><t>1:40 (w/v), 60°C, 1 h</t></si><si><r><t>3.49×10</t></r><r><rPr><vertAlign val="superscript"/><sz val="10"/><color rgb="FF000000"/><rFont val="Palatino Linotype"/><family val="1"/></rPr><t>4</t></r><r><rPr><sz val="10"/><color rgb="FF000000"/><rFont val="Palatino Linotype"/><family val="1"/></rPr><t xml:space="preserve"> Da</t></r></si><si><r><t>4.53×10</t></r><r><rPr><vertAlign val="superscript"/><sz val="10"/><color rgb="FF000000"/><rFont val="Palatino Linotype"/><family val="1"/></rPr><t>4</t></r><r><rPr><sz val="10"/><color rgb="FF000000"/><rFont val="Palatino Linotype"/><family val="1"/></rPr><t xml:space="preserve"> Da</t></r></si><si><t>[80]</t></si><si><t>1:20 (w/v), 70°C, 3 h</t></si><si><t>1:20 (w/v), 60°C, 3 h</t></si><si><t>[81]</t></si><si><t>Tween 20 (150 mmol/l, 1:16 (w/v), 60°C, 4 h)</t></si><si><t>1:40 (w/v), 38°C, 72 h</t></si><si><t>Triton X-114 (100 mmol/l, 1:16 (w/v), 60°C, 4 h)</t></si><si><t>Brij L4 (150 mmol/l, 1:16 (w/v), 60°C, 4 h)</t></si><si><r><t>7.6×10</t></r><r><rPr><vertAlign val="superscript"/><sz val="10"/><color rgb="FF000000"/><rFont val="Palatino Linotype"/><family val="1"/></rPr><t>5</t></r><r><rPr><sz val="10"/><color rgb="FF000000"/><rFont val="Palatino Linotype"/><family val="1"/></rPr><t xml:space="preserve"> Da</t></r></si><si><r><t>9.1×10</t></r><r><rPr><vertAlign val="superscript"/><sz val="10"/><color rgb="FF000000"/><rFont val="Palatino Linotype"/><family val="1"/></rPr><t>5</t></r><r><rPr><sz val="10"/><color rgb="FF000000"/><rFont val="Palatino Linotype"/><family val="1"/></rPr><t xml:space="preserve"> Da</t></r></si><si><t>[88]</t></si><si><t>Thermal pretreatment (145°C, 30 min)</t></si><si><t>72 kg/mol</t></si><si><t>38 kg/mol</t></si><si><t>29 kg/mol</t></si><si><t>[90]</t></si><si><t>recombinant E. coli (native)</t></si><si><t xml:space="preserve">1:4.4 (w/w), 90°C, 35 min </t></si><si><r><rPr><i/><sz val="10"/><color theme="1"/><rFont val="Palatino Linotype"/><family val="1"/></rPr><t>B. sacchari</t></r><r><rPr><sz val="10"/><color theme="1"/><rFont val="Palatino Linotype"/><family val="1"/></rPr><t xml:space="preserve"> (dry)</t></r></si><si><t>1:67 (w/v), 4°C, 36 h</t></si><si><t>1:67 (w/v), 120-130°C, 0.5 h</t></si><si><r><t>2.4×10</t></r><r><rPr><vertAlign val="superscript"/><sz val="10"/><color rgb="FF000000"/><rFont val="Palatino Linotype"/><family val="1"/></rPr><t>5</t></r><r><rPr><sz val="10"/><color rgb="FF000000"/><rFont val="Palatino Linotype"/><family val="1"/></rPr><t xml:space="preserve"> Da</t></r></si><si><t>[92]</t></si><si><r><t>2.9×10</t></r><r><rPr><vertAlign val="superscript"/><sz val="10"/><color rgb="FF000000"/><rFont val="Palatino Linotype"/><family val="1"/></rPr><t>5</t></r><r><rPr><sz val="10"/><color rgb="FF000000"/><rFont val="Palatino Linotype"/><family val="1"/></rPr><t xml:space="preserve"> Da</t></r></si><si><t>[93]</t></si><si><t>1:30 (w/v), 10°C, 24 h</t></si><si><t>1:17 (w/v), 100°C, 1 h</t></si><si><t>1:17 (w/v), 115°C, 1 h</t></si><si><t>1:17 (w/v), 120°C, 1 h</t></si><si><t>1:17 (w/v), 125°C, 20 min</t></si><si><r><t>8.2×10</t></r><r><rPr><vertAlign val="superscript"/><sz val="10"/><color rgb="FF000000"/><rFont val="Palatino Linotype"/><family val="1"/></rPr><t>4</t></r><r><rPr><sz val="10"/><color rgb="FF000000"/><rFont val="Palatino Linotype"/><family val="1"/></rPr><t xml:space="preserve"> Da</t></r></si><si><r><t>6.9×10</t></r><r><rPr><vertAlign val="superscript"/><sz val="10"/><color rgb="FF000000"/><rFont val="Palatino Linotype"/><family val="1"/></rPr><t>4</t></r><r><rPr><sz val="10"/><color rgb="FF000000"/><rFont val="Palatino Linotype"/><family val="1"/></rPr><t xml:space="preserve"> Da</t></r></si><si><r><rPr><i/><sz val="10"/><color theme="1"/><rFont val="Palatino Linotype"/><family val="1"/></rPr><t xml:space="preserve">R. sulﬁdophilum </t></r><r><rPr><sz val="10"/><color theme="1"/><rFont val="Palatino Linotype"/><family val="1"/></rPr><t>(dry)</t></r></si><si><t>1:30 (w/v), 60°C, 24 h</t></si><si><r><t>1.45×10</t></r><r><rPr><vertAlign val="superscript"/><sz val="10"/><color rgb="FF000000"/><rFont val="Palatino Linotype"/><family val="1"/></rPr><t>5</t></r><r><rPr><sz val="10"/><color rgb="FF000000"/><rFont val="Palatino Linotype"/><family val="1"/></rPr><t xml:space="preserve"> Da</t></r></si><si><r><t>0.99×10</t></r><r><rPr><vertAlign val="superscript"/><sz val="10"/><color rgb="FF000000"/><rFont val="Palatino Linotype"/><family val="1"/></rPr><t>5</t></r><r><rPr><sz val="10"/><color rgb="FF000000"/><rFont val="Palatino Linotype"/><family val="1"/></rPr><t xml:space="preserve"> Da</t></r></si><si><r><t>1.71×10</t></r><r><rPr><vertAlign val="superscript"/><sz val="10"/><color rgb="FF000000"/><rFont val="Palatino Linotype"/><family val="1"/></rPr><t>5</t></r><r><rPr><sz val="10"/><color rgb="FF000000"/><rFont val="Palatino Linotype"/><family val="1"/></rPr><t xml:space="preserve"> Da</t></r></si><si><r><t>0.6×10</t></r><r><rPr><vertAlign val="superscript"/><sz val="10"/><color rgb="FF000000"/><rFont val="Palatino Linotype"/><family val="1"/></rPr><t>5</t></r><r><rPr><sz val="10"/><color rgb="FF000000"/><rFont val="Palatino Linotype"/><family val="1"/></rPr><t xml:space="preserve"> Da</t></r></si><si><r><t>1.22×10</t></r><r><rPr><vertAlign val="superscript"/><sz val="10"/><color rgb="FF000000"/><rFont val="Palatino Linotype"/><family val="1"/></rPr><t>5</t></r><r><rPr><sz val="10"/><color rgb="FF000000"/><rFont val="Palatino Linotype"/><family val="1"/></rPr><t xml:space="preserve"> Da</t></r></si><si><t>[94]</t></si><si><t>1.2 g biomass after drying in 10 ml of solvent, 140°C, 1 h (repeated, 3-times)</t></si><si><t>1.2 g biomass after drying in 10 ml of solvent, 125°C, 1 h (repeated, 3-times)</t></si><si><t>Acetone (1:5 (w/v), LT, over-night)</t></si><si><r><t>Supercritical CO</t></r><r><rPr><vertAlign val="subscript"/><sz val="10"/><color rgb="FF000000"/><rFont val="Palatino Linotype"/><family val="1"/></rPr><t>2</t></r><r><rPr><sz val="10"/><color rgb="FF000000"/><rFont val="Palatino Linotype"/><family val="1"/></rPr><t xml:space="preserve"> disruption (200 bar, 40°C, 15 min, methanol)</t></r></si><si><t>[95]</t></si><si><t xml:space="preserve">Soxhlet extraction, 40°C, 24 h </t></si><si><t>1:15 (w/v) (I. cycle) and 1:30 (w/v) (II. cycle), 130°C, 2 h (I. cycle), 1 h (II. cycle)</t></si><si><r><t>2.54×10</t></r><r><rPr><vertAlign val="superscript"/><sz val="10"/><color rgb="FF000000"/><rFont val="Palatino Linotype"/><family val="1"/></rPr><t>5</t></r><r><rPr><sz val="10"/><color rgb="FF000000"/><rFont val="Palatino Linotype"/><family val="1"/></rPr><t xml:space="preserve"> g/mol</t></r></si><si><t>1:15 (w/v) (I. cycle) and 1:30 (w/v) (II. cycle), 90°C, 3 h (I. cycle), 1 h (II. cycle)</t></si><si><r><t>7.08×10</t></r><r><rPr><vertAlign val="superscript"/><sz val="10"/><color rgb="FF000000"/><rFont val="Palatino Linotype"/><family val="1"/></rPr><t>5</t></r><r><rPr><sz val="10"/><color rgb="FF000000"/><rFont val="Palatino Linotype"/><family val="1"/></rPr><t xml:space="preserve"> g/mol</t></r></si><si><t>[96]</t></si><si><t>1:40 (w/v), 90°C, 4 h</t></si><si><t>Resuspended in water</t></si><si><r><t>0.9×10</t></r><r><rPr><vertAlign val="superscript"/><sz val="10"/><color rgb="FF000000"/><rFont val="Palatino Linotype"/><family val="1"/></rPr><t>6</t></r><r><rPr><sz val="10"/><color rgb="FF000000"/><rFont val="Palatino Linotype"/><family val="1"/></rPr><t xml:space="preserve"> Da</t></r></si><si><r><t>1.1×10</t></r><r><rPr><vertAlign val="superscript"/><sz val="10"/><color rgb="FF000000"/><rFont val="Palatino Linotype"/><family val="1"/></rPr><t>6</t></r><r><rPr><sz val="10"/><color rgb="FF000000"/><rFont val="Palatino Linotype"/><family val="1"/></rPr><t xml:space="preserve"> Da</t></r></si><si><t>84-88</t></si><si><t>87--95</t></si><si><t>3.33% SDS (w/v), 1:60 (w/v), 90°C, 3 h</t></si><si><r><t>0.7×10</t></r><r><rPr><vertAlign val="superscript"/><sz val="10"/><color rgb="FF000000"/><rFont val="Palatino Linotype"/><family val="1"/></rPr><t>6</t></r><r><rPr><sz val="10"/><color rgb="FF000000"/><rFont val="Palatino Linotype"/><family val="1"/></rPr><t xml:space="preserve"> Da</t></r></si><si><r><t>123.3 mmol/l NH</t></r><r><rPr><vertAlign val="subscript"/><sz val="10"/><color theme="1"/><rFont val="Palatino Linotype"/><family val="1"/></rPr><t>4</t></r><r><rPr><sz val="10"/><color theme="1"/><rFont val="Palatino Linotype"/><family val="1"/></rPr><t>OH, 1:60 (w/v), 90°C, 3 h</t></r></si><si><t>Homogenization (mortal and pestle)</t></si><si><t>1:40 (w/v), 90°C, 2 h</t></si><si><t>1:100 (w/v), 90°C, 1 h</t></si><si><t>1:100 (w/v), 100°C, 1 h</t></si><si><t>1:100 (w/v), 50°C, 1 h</t></si><si><t>[97]</t></si><si><t>[99]</t></si><si><r><t xml:space="preserve">recombinant </t></r><r><rPr><i/><sz val="10"/><color theme="1"/><rFont val="Palatino Linotype"/><family val="1"/></rPr><t xml:space="preserve">E. coli </t></r><r><rPr><sz val="10"/><color theme="1"/><rFont val="Palatino Linotype"/><family val="1"/></rPr><t>(native)</t></r></si><si><t>1:40 (w/v), 90°C, 1.5 h</t></si><si><t>1:40 (w/v), 60°C, 2 h</t></si><si><r><t>0.35×10</t></r><r><rPr><vertAlign val="superscript"/><sz val="10"/><color rgb="FF000000"/><rFont val="Palatino Linotype"/><family val="1"/></rPr><t>6</t></r><r><rPr><sz val="10"/><color rgb="FF000000"/><rFont val="Palatino Linotype"/><family val="1"/></rPr><t xml:space="preserve"> Da</t></r></si><si><r><t>0.23×10</t></r><r><rPr><vertAlign val="superscript"/><sz val="10"/><color rgb="FF000000"/><rFont val="Palatino Linotype"/><family val="1"/></rPr><t>6</t></r><r><rPr><sz val="10"/><color rgb="FF000000"/><rFont val="Palatino Linotype"/><family val="1"/></rPr><t xml:space="preserve"> Da</t></r></si><si><r><t>7.4×10</t></r><r><rPr><vertAlign val="superscript"/><sz val="10"/><color rgb="FF000000"/><rFont val="Palatino Linotype"/><family val="1"/></rPr><t>5</t></r><r><rPr><sz val="10"/><color rgb="FF000000"/><rFont val="Palatino Linotype"/><family val="1"/></rPr><t xml:space="preserve"> Da</t></r></si><si><t>[100]</t></si><si><t>1:13 (w/v), 130°C, 2 h</t></si><si><t>1:50 (w/v), 60°C, 2 h</t></si><si><t>1:6.25 (w/v), 120°C, 3 h</t></si><si><t>[101]</t></si><si><t>1:6.25 (w/v), 140°C, 8 min</t></si><si><t>1:6.25 (w/v), 140°C, 20 min</t></si><si><r><t>0.48×10</t></r><r><rPr><vertAlign val="superscript"/><sz val="10"/><color rgb="FF000000"/><rFont val="Palatino Linotype"/><family val="1"/></rPr><t>5</t></r><r><rPr><sz val="10"/><color rgb="FF000000"/><rFont val="Palatino Linotype"/><family val="1"/></rPr><t xml:space="preserve"> Da</t></r></si><si><t>1:13.3 (w/v), 120°C, 7.5 min</t></si><si><r><t>5.4×10</t></r><r><rPr><vertAlign val="superscript"/><sz val="10"/><color rgb="FF000000"/><rFont val="Palatino Linotype"/><family val="1"/></rPr><t>5</t></r><r><rPr><sz val="10"/><color rgb="FF000000"/><rFont val="Palatino Linotype"/><family val="1"/></rPr><t xml:space="preserve"> Da</t></r></si><si><r><rPr><i/><sz val="10"/><color theme="1"/><rFont val="Palatino Linotype"/><family val="1"/></rPr><t>A. chroococcum</t></r><r><rPr><sz val="10"/><color theme="1"/><rFont val="Palatino Linotype"/><family val="1"/></rPr><t xml:space="preserve"> (dry)</t></r></si><si><r><rPr><i/><sz val="10"/><color theme="1"/><rFont val="Palatino Linotype"/><family val="1"/></rPr><t>B. megatherium</t></r><r><rPr><sz val="10"/><color theme="1"/><rFont val="Palatino Linotype"/><family val="1"/></rPr><t xml:space="preserve"> (dry)</t></r></si><si><t>1:10 (w/v), 25°C, 48 h</t></si><si><t>[102]</t></si><si><t>1:100 (w/v), 5.25 % (v/v) NaClO,  25°C, 1 h (pH 10.0)</t></si><si><t>[103]</t></si><si><t>30 g/l of biomass with 13 % (v/v) NaClO, LT, 1 h (pH 12.3)</t></si><si><r><t>1.7×10</t></r><r><rPr><vertAlign val="superscript"/><sz val="10"/><color rgb="FF000000"/><rFont val="Palatino Linotype"/><family val="1"/></rPr><t>6</t></r><r><rPr><sz val="10"/><color rgb="FF000000"/><rFont val="Palatino Linotype"/><family val="1"/></rPr><t xml:space="preserve"> Da</t></r></si><si><r><t>3.4-5.4×10</t></r><r><rPr><vertAlign val="superscript"/><sz val="10"/><color rgb="FF000000"/><rFont val="Palatino Linotype"/><family val="1"/></rPr><t>5</t></r><r><rPr><sz val="10"/><color rgb="FF000000"/><rFont val="Palatino Linotype"/><family val="1"/></rPr><t xml:space="preserve"> g/mol</t></r></si><si><t xml:space="preserve"> 4-10</t></si><si><r><t>1:6 (w/v), 5% Cl</t></r><r><rPr><vertAlign val="subscript"/><sz val="10"/><color rgb="FF000000"/><rFont val="Palatino Linotype"/><family val="1"/></rPr><t>2</t></r><r><rPr><sz val="10"/><color rgb="FF000000"/><rFont val="Palatino Linotype"/><family val="1"/></rPr><t>, LT, 24 h (continuous process in reactors)</t></r></si><si><t>1:6 (w/v), 1M,  LT, 3 h (continuous process in reactors)</t></si><si><t>[104]</t></si><si><r><t>1.6×10</t></r><r><rPr><vertAlign val="superscript"/><sz val="10"/><color rgb="FF000000"/><rFont val="Palatino Linotype"/><family val="1"/></rPr><t>5</t></r><r><rPr><sz val="10"/><color rgb="FF000000"/><rFont val="Palatino Linotype"/><family val="1"/></rPr><t xml:space="preserve"> Da</t></r></si><si><r><t>1.3×10</t></r><r><rPr><vertAlign val="superscript"/><sz val="10"/><color rgb="FF000000"/><rFont val="Palatino Linotype"/><family val="1"/></rPr><t>5</t></r><r><rPr><sz val="10"/><color rgb="FF000000"/><rFont val="Palatino Linotype"/><family val="1"/></rPr><t xml:space="preserve"> Da</t></r></si><si><t>[105]</t></si><si><t>0.05 M, 60°C, 1 h</t></si><si><t>70-80</t></si><si><t>1:40 (w/v), 10 pulses (30 s, 1 min. pauses, 70% amplitude, 300 W)</t></si><si><r><t>1:84.5 (w/v, 3,7% Cl</t></r><r><rPr><vertAlign val="subscript"/><sz val="10"/><color theme="1"/><rFont val="Palatino Linotype"/><family val="1"/></rPr><t>2</t></r><r><rPr><sz val="10"/><color theme="1"/><rFont val="Palatino Linotype"/><family val="1"/></rPr><t>), LT, 1 h</t></r></si><si><t>1:60 (w/v), 3.33% (w/v) SDS, 90°C, 3 h</t></si><si><t>1:125 (w/v), 61°C, 2 h</t></si><si><t>[108]</t></si><si><r><rPr><i/><sz val="10"/><color theme="1"/><rFont val="Palatino Linotype"/><family val="1"/></rPr><t>Synechocystis</t></r><r><rPr><sz val="10"/><color theme="1"/><rFont val="Palatino Linotype"/><family val="1"/></rPr><t xml:space="preserve"> sp. (dry)</t></r></si><si><t>[109]</t></si><si><r><rPr><i/><sz val="10"/><color theme="1"/><rFont val="Palatino Linotype"/><family val="1"/></rPr><t xml:space="preserve">H. hydrothermalis </t></r><r><rPr><sz val="10"/><color theme="1"/><rFont val="Palatino Linotype"/><family val="1"/></rPr><t>(native)</t></r></si><si><t>1:10 (w/w), 60°C, 24 h</t></si><si><r><rPr><i/><sz val="10"/><color theme="1"/><rFont val="Palatino Linotype"/><family val="1"/></rPr><t>P. acidovorans</t></r><r><rPr><sz val="10"/><color theme="1"/><rFont val="Palatino Linotype"/><family val="1"/></rPr><t xml:space="preserve"> (native)</t></r></si><si><r><rPr><i/><sz val="10"/><color theme="1"/><rFont val="Palatino Linotype"/><family val="1"/></rPr><t>P. acidovorans</t></r><r><rPr><sz val="10"/><color theme="1"/><rFont val="Palatino Linotype"/><family val="1"/></rPr><t xml:space="preserve"> (dry)</t></r></si><si><t>0.2 N, 30°C, 1 h</t></si><si><t>0.2% (w/v) SDS, 30°C, 1 h</t></si><si><t>0.2 N NaOH with 0.2% (w/v) SDS, 30°C, 1 h</t></si><si><t>[110]</t></si><si><t>1:2.5 (w/w) 5% (w/v) detergent,  60°C, 3 h</t></si><si><t>[111]</t></si><si><t>[112]</t></si><si><t>1:2.5 (w/w) 5% (w/v) LAS-99,  60°C, 3 h (pH 3.77)</t></si><si><r><rPr><i/><sz val="10"/><color theme="1"/><rFont val="Palatino Linotype"/><family val="1"/></rPr><t xml:space="preserve">Pseudomonas </t></r><r><rPr><sz val="10"/><color theme="1"/><rFont val="Palatino Linotype"/><family val="1"/></rPr><t>sp. (dry)</t></r></si><si><t>HPH (2 passes, 10,000-11,000 psi)</t></si><si><t>LAS (5% (w/v),  60°C, 3 h)</t></si><si><r><t>SDS (5% (w/v),  60°C, 2 h; H</t></r><r><rPr><vertAlign val="subscript"/><sz val="10"/><color theme="1"/><rFont val="Palatino Linotype"/><family val="1"/></rPr><t>2</t></r><r><rPr><sz val="10"/><color theme="1"/><rFont val="Palatino Linotype"/><family val="1"/></rPr><t>O</t></r><r><rPr><vertAlign val="subscript"/><sz val="10"/><color theme="1"/><rFont val="Palatino Linotype"/><family val="1"/></rPr><t>2</t></r><r><rPr><sz val="10"/><color theme="1"/><rFont val="Palatino Linotype"/><family val="1"/></rPr><t xml:space="preserve"> (2,4% H</t></r><r><rPr><vertAlign val="subscript"/><sz val="10"/><color theme="1"/><rFont val="Palatino Linotype"/><family val="1"/></rPr><t>2</t></r><r><rPr><sz val="10"/><color theme="1"/><rFont val="Palatino Linotype"/><family val="1"/></rPr><t>O</t></r><r><rPr><vertAlign val="subscript"/><sz val="10"/><color theme="1"/><rFont val="Palatino Linotype"/><family val="1"/></rPr><t>2</t></r><r><rPr><sz val="10"/><color theme="1"/><rFont val="Palatino Linotype"/><family val="1"/></rPr><t>,  60°C, 1h (pH 8.0)</t></r></si><si><r><t>LAS (5% (w/v),  60°C, 2 h; H</t></r><r><rPr><vertAlign val="subscript"/><sz val="10"/><color theme="1"/><rFont val="Palatino Linotype"/><family val="1"/></rPr><t>2</t></r><r><rPr><sz val="10"/><color theme="1"/><rFont val="Palatino Linotype"/><family val="1"/></rPr><t>O</t></r><r><rPr><vertAlign val="subscript"/><sz val="10"/><color theme="1"/><rFont val="Palatino Linotype"/><family val="1"/></rPr><t>2</t></r><r><rPr><sz val="10"/><color theme="1"/><rFont val="Palatino Linotype"/><family val="1"/></rPr><t xml:space="preserve"> (2,4% H</t></r><r><rPr><vertAlign val="subscript"/><sz val="10"/><color theme="1"/><rFont val="Palatino Linotype"/><family val="1"/></rPr><t>2</t></r><r><rPr><sz val="10"/><color theme="1"/><rFont val="Palatino Linotype"/><family val="1"/></rPr><t>O</t></r><r><rPr><vertAlign val="subscript"/><sz val="10"/><color theme="1"/><rFont val="Palatino Linotype"/><family val="1"/></rPr><t>2</t></r><r><rPr><sz val="10"/><color theme="1"/><rFont val="Palatino Linotype"/><family val="1"/></rPr><t>,  60°C, 1h (pH 8.0)</t></r></si><si><r><t>8.6×10</t></r><r><rPr><vertAlign val="superscript"/><sz val="10"/><color rgb="FF000000"/><rFont val="Palatino Linotype"/><family val="1"/></rPr><t>5</t></r><r><rPr><sz val="10"/><color rgb="FF000000"/><rFont val="Palatino Linotype"/><family val="1"/></rPr><t xml:space="preserve"> Da</t></r></si><si><t>[113]</t></si><si><t>0.5% (w/v) SDS, 30°C, 30 min.   + 6% (v/v)  NaClO, 30°C, 30 min</t></si><si><r><rPr><i/><sz val="10"/><color theme="1"/><rFont val="Palatino Linotype"/><family val="1"/></rPr><t>H. halophila</t></r><r><rPr><sz val="10"/><color theme="1"/><rFont val="Palatino Linotype"/><family val="1"/></rPr><t xml:space="preserve"> (dry)</t></r></si><si><r><rPr><i/><sz val="10"/><color theme="1"/><rFont val="Palatino Linotype"/><family val="1"/></rPr><t>S. thermodepolymerans</t></r><r><rPr><sz val="10"/><color theme="1"/><rFont val="Palatino Linotype"/><family val="1"/></rPr><t xml:space="preserve"> (dry)</t></r></si><si><t>1:50 (w/v), 70°C, 12 h</t></si><si><r><t>1.6×10</t></r><r><rPr><vertAlign val="superscript"/><sz val="10"/><color rgb="FF000000"/><rFont val="Palatino Linotype"/><family val="1"/></rPr><t>6</t></r><r><rPr><sz val="10"/><color rgb="FF000000"/><rFont val="Palatino Linotype"/><family val="1"/></rPr><t xml:space="preserve"> Da</t></r></si><si><t>[115]</t></si><si><t>5 g/l SDS, 70°C, 2h</t></si><si><t>5 g/l SDS, 90°C, 2h</t></si><si><t>[120]</t></si><si><t>1:50 (w/v), 0.1% (w/v) SDS, 65°C, 20 min (repeated, 2-times)</t></si><si><t>97-99</t></si><si><t>0.05 M NaOH, 1 h, 4°C</t></si><si><r><rPr><i/><sz val="10"/><color theme="1"/><rFont val="Palatino Linotype"/><family val="1"/></rPr><t xml:space="preserve">Comamonas sp. </t></r><r><rPr><sz val="10"/><color theme="1"/><rFont val="Palatino Linotype"/><family val="1"/></rPr><t>(dry)</t></r></si><si><r><t xml:space="preserve">recombinant </t></r><r><rPr><i/><sz val="10"/><color theme="1"/><rFont val="Palatino Linotype"/><family val="1"/></rPr><t xml:space="preserve">C. necator </t></r><r><rPr><sz val="10"/><color theme="1"/><rFont val="Palatino Linotype"/><family val="1"/></rPr><t>(dry)</t></r></si><si><t>[123]</t></si><si><t>[124]</t></si><si><r><t>Autoclaved (121°C, 30 min.), 0,2 N H</t></r><r><rPr><vertAlign val="subscript"/><sz val="10"/><color theme="1"/><rFont val="Palatino Linotype"/><family val="1"/></rPr><t>2</t></r><r><rPr><sz val="10"/><color theme="1"/><rFont val="Palatino Linotype"/><family val="1"/></rPr><t>SO</t></r><r><rPr><vertAlign val="subscript"/><sz val="10"/><color theme="1"/><rFont val="Palatino Linotype"/><family val="1"/></rPr><t>4</t></r><r><rPr><sz val="10"/><color theme="1"/><rFont val="Palatino Linotype"/><family val="1"/></rPr><t xml:space="preserve"> (120°C, 2h) and the addition of 5N NaOH to pH 10.0</t></r></si><si><t>1:5.25 (w/v), 6% (v/v) NaClO, 25-30°C, 1-2 h</t></si><si><t>Heat (120°C, 15 min), EDTA (0,5 g/g biomass, 30°C, pH 7.0, 15 min.), SDS (1g/g biomass, 60°C, pH 7-9, 15 min)</t></si><si><t>0.3 AU/g biomass, 55°C, 8.5, 15 min</t></si><si><t>[127]</t></si><si><t>[128]</t></si><si><r><rPr><i/><sz val="10"/><color theme="1"/><rFont val="Palatino Linotype"/><family val="1"/></rPr><t>P. putida</t></r><r><rPr><sz val="10"/><color theme="1"/><rFont val="Palatino Linotype"/><family val="1"/></rPr><t xml:space="preserve"> (native)</t></r></si><si><t>Heat (100°C, 5 min)</t></si><si><t>0.6 AU/g biomass, 40°C, 8.6, 1 h</t></si><si><t>Heat (100°C, 5 min) + alcalase (0.6 AU/g biomass, 40°C, 8.6, 1 h)</t></si><si><t>0.25%, 40°C, 8.6, 1 h</t></si><si><t>0.25 g/l, 50°C, 7.0, 1 h</t></si><si><t>Heat (140°C, 3 min)</t></si><si><t>0.25 g/l, 50°C, 8.5, 1 h</t></si><si><t>1295 BTU/g biomass, 55°C, 7.0, 1 h</t></si><si><t>30,000 PU/mg, 70°C, 7.0, 1 h</t></si><si><t>32°C, 7.0, 1 h</t></si><si><t>Heat (121°C, 1 min)</t></si><si><t>[129]</t></si><si><t>[130]</t></si><si><t xml:space="preserve">2% enzyme, pH 9.00, 50°C </t></si><si><t xml:space="preserve">2% enzyme, pH 4.75, 50°C </t></si><si><r><t>6.2×10</t></r><r><rPr><vertAlign val="superscript"/><sz val="10"/><color rgb="FF000000"/><rFont val="Palatino Linotype"/><family val="1"/></rPr><t>5</t></r><r><rPr><sz val="10"/><color rgb="FF000000"/><rFont val="Palatino Linotype"/><family val="1"/></rPr><t xml:space="preserve"> Da</t></r></si><si><r><t>5.3×10</t></r><r><rPr><vertAlign val="superscript"/><sz val="10"/><color rgb="FF000000"/><rFont val="Palatino Linotype"/><family val="1"/></rPr><t>5</t></r><r><rPr><sz val="10"/><color rgb="FF000000"/><rFont val="Palatino Linotype"/><family val="1"/></rPr><t xml:space="preserve"> Da</t></r></si><si><t>Heat (85°C, 15 min)</t></si><si><t>1:100 (w/v), 61°C, 4 h</t></si><si><r><t>5.7×10</t></r><r><rPr><vertAlign val="superscript"/><sz val="10"/><color rgb="FF000000"/><rFont val="Palatino Linotype"/><family val="1"/></rPr><t>5</t></r><r><rPr><sz val="10"/><color rgb="FF000000"/><rFont val="Palatino Linotype"/><family val="1"/></rPr><t xml:space="preserve"> Da</t></r></si><si><r><t>6.9×10</t></r><r><rPr><vertAlign val="superscript"/><sz val="10"/><color rgb="FF000000"/><rFont val="Palatino Linotype"/><family val="1"/></rPr><t>5</t></r><r><rPr><sz val="10"/><color rgb="FF000000"/><rFont val="Palatino Linotype"/><family val="1"/></rPr><t xml:space="preserve"> Da</t></r></si><si><t>[131]</t></si><si><r><rPr><i/><sz val="10"/><color theme="1"/><rFont val="Palatino Linotype"/><family val="1"/></rPr><t>B. cepacia</t></r><r><rPr><sz val="10"/><color theme="1"/><rFont val="Palatino Linotype"/><family val="1"/></rPr><t xml:space="preserve"> (native)</t></r></si><si><t>[132]</t></si><si><t>[133]</t></si><si><t>Heat (121°C, 15 min)</t></si><si><t xml:space="preserve">2% enzyme, pH 9.0, 50-70°C </t></si><si><t>2% Corolase 7089, pH 7.5, 60°C , 1.5 h</t></si><si><t>2% Alcalase 2.4L, pH 7.5, 60°C , 1.5 h</t></si><si><t>2% Corolase L10, pH 5.5, 60°C , 1.5 h</t></si><si><t>2% Protemax FX, pH 7.5, 60°C , 1.5 h</t></si><si><t>2% Rohalase Barley, pH 5.5, 60°C , 1.5 h</t></si><si><t>2% Rohament CL, pH 4.0, 60°C , 1.5 h</t></si><si><t>0.02% Celumax BC, pH 4.0, 60°C , 1 h</t></si><si><r><rPr><i/><sz val="10"/><color theme="1"/><rFont val="Palatino Linotype"/><family val="1"/></rPr><t xml:space="preserve">H. bluephagenesis </t></r><r><rPr><sz val="10"/><color theme="1"/><rFont val="Palatino Linotype"/><family val="1"/></rPr><t>(self-lytic) (native)</t></r></si><si><r><rPr><i/><sz val="10"/><color theme="1"/><rFont val="Palatino Linotype"/><family val="1"/></rPr><t xml:space="preserve">H. bluephagenesis </t></r><r><rPr><sz val="10"/><color theme="1"/><rFont val="Palatino Linotype"/><family val="1"/></rPr><t>(native)</t></r></si><si><t>Heat (85°C, 60 min)</t></si><si><t>0.1 kg of lysosyme, 60°C , 2 h; 0.03 kg of protease, 60°C , 1.5 h; 0.4 kg of SDS, 30°C , 1 h</t></si><si><t>0.03 kg of protease, 60°C , 1.5 h; 0.4 kg of SDS, 30°C , 1 h</t></si><si><t>[134]</t></si><si><r><t>Heat (145°C, 30 min), supercritical CO</t></r><r><rPr><vertAlign val="subscript"/><sz val="10"/><color theme="1"/><rFont val="Palatino Linotype"/><family val="1"/></rPr><t xml:space="preserve">2 </t></r><r><rPr><sz val="10"/><color theme="1"/><rFont val="Palatino Linotype"/><family val="1"/></rPr><t>disruption (20 MPa, 40°C, 2 h, PBS 5%, pH 7.4)</t></r></si><si><t>PBS</t></si><si><t xml:space="preserve">phosphate buffer solution </t></si><si><t>bromelain (5 mg/ml, 50°C, 24 h)</t></si><si><t xml:space="preserve">trypsin (50 mg/ml, 37°C, 24 h)   </t></si><si><r><t>trypsin (50 mg/ml, 37°C, 24 h) + H</t></r><r><rPr><vertAlign val="subscript"/><sz val="10"/><color theme="1"/><rFont val="Palatino Linotype"/><family val="1"/></rPr><t>2</t></r><r><rPr><sz val="10"/><color theme="1"/><rFont val="Palatino Linotype"/><family val="1"/></rPr><t>O</t></r><r><rPr><vertAlign val="subscript"/><sz val="10"/><color theme="1"/><rFont val="Palatino Linotype"/><family val="1"/></rPr><t>2</t></r><r><rPr><sz val="10"/><color theme="1"/><rFont val="Palatino Linotype"/><family val="1"/></rPr><t xml:space="preserve"> (2.5%, LT, 8 h)</t></r></si><si><t>[135]</t></si><si><t>[136]</t></si><si><r><t>1.4×10</t></r><r><rPr><vertAlign val="superscript"/><sz val="10"/><color rgb="FF000000"/><rFont val="Palatino Linotype"/><family val="1"/></rPr><t>5</t></r><r><rPr><sz val="10"/><color rgb="FF000000"/><rFont val="Palatino Linotype"/><family val="1"/></rPr><t xml:space="preserve"> Da</t></r></si><si><r><rPr><i/><sz val="10"/><color theme="1"/><rFont val="Palatino Linotype"/><family val="1"/></rPr><t>B. flexus</t></r><r><rPr><sz val="10"/><color theme="1"/><rFont val="Palatino Linotype"/><family val="1"/></rPr><t xml:space="preserve"> (dry)</t></r></si><si><t>[137]</t></si><si><t>1:100 (w/v), LT, 120 h</t></si><si><r><t xml:space="preserve">culture filtrate of </t></r><r><rPr><i/><sz val="10"/><color theme="1"/><rFont val="Palatino Linotype"/><family val="1"/></rPr><t>Microbispora</t></r><r><rPr><sz val="10"/><color theme="1"/><rFont val="Palatino Linotype"/><family val="1"/></rPr><t xml:space="preserve"> sp. (50 ml/g CDW, 37°C, 2 h)   </t></r></si><si><t>92-94</t></si><si><t>[138]</t></si><si><r><rPr><i/><sz val="10"/><color theme="1"/><rFont val="Palatino Linotype"/><family val="1"/></rPr><t xml:space="preserve">T. molitor </t></r><r><rPr><sz val="10"/><color theme="1"/><rFont val="Palatino Linotype"/><family val="1"/></rPr><t>(12.5% of their body wieght per day, 16 days)</t></r></si><si><r><rPr><i/><sz val="10"/><color theme="1"/><rFont val="Palatino Linotype"/><family val="1"/></rPr><t xml:space="preserve">T. molitor </t></r><r><rPr><sz val="10"/><color theme="1"/><rFont val="Palatino Linotype"/><family val="1"/></rPr><t>(5% of their body wieght per day), after treatment (3 h distilled water + 1 h 0.1 M NaOH + 1 h distilled water)</t></r></si><si><r><rPr><i/><sz val="10"/><color theme="1"/><rFont val="Palatino Linotype"/><family val="1"/></rPr><t xml:space="preserve">T. molitor </t></r><r><rPr><sz val="10"/><color theme="1"/><rFont val="Palatino Linotype"/><family val="1"/></rPr><t>(5% of their body wieght per day, 16 days), after treatment (1% (w/v) SDS, 50°C, 10 h)</t></r></si><si><t>[139]</t></si><si><r><t>9.8×10</t></r><r><rPr><vertAlign val="superscript"/><sz val="10"/><color rgb="FF000000"/><rFont val="Palatino Linotype"/><family val="1"/></rPr><t>5</t></r><r><rPr><sz val="10"/><color rgb="FF000000"/><rFont val="Palatino Linotype"/><family val="1"/></rPr><t xml:space="preserve"> Da</t></r></si><si><t>[140]</t></si><si><r><t>8.2×10</t></r><r><rPr><vertAlign val="superscript"/><sz val="10"/><color rgb="FF000000"/><rFont val="Palatino Linotype"/><family val="1"/></rPr><t>5</t></r><r><rPr><sz val="10"/><color rgb="FF000000"/><rFont val="Palatino Linotype"/><family val="1"/></rPr><t xml:space="preserve"> Da</t></r></si><si><r><t>9.5×10</t></r><r><rPr><vertAlign val="superscript"/><sz val="10"/><color rgb="FF000000"/><rFont val="Palatino Linotype"/><family val="1"/></rPr><t>5</t></r><r><rPr><sz val="10"/><color rgb="FF000000"/><rFont val="Palatino Linotype"/><family val="1"/></rPr><t xml:space="preserve"> Da</t></r></si><si><t>Sprague Dawley rats (8-12 weeks), after tretment (2% wt SDS, LT, 24 h)</t></si><si><t>1:100 (w/v), 60°C, 4 h</t></si><si><t>(0.3 AU alcalase/g CDW + 0.08g/g CDW; 55°C, pH 8.5, 20 min) +(0.005 g lysosyme/ g CDW + 0.4 g EDTA/g CDW; 30°C, pH 7.0, 15 min.)</t></si><si><t>Ammonium laurate (pH 10.0, 1:60 (w/v), 90°C, 3 h)</t></si><si><t>2.1. Physical method (ball-mill griding)</t></si><si><t>2.1. Physical method (gamma irradiation)</t></si><si><t>2.1. Physical method (HPH)</t></si><si><t>2.1. Physical method (sonification)</t></si><si><t>2.2.2.Halogenated solvent (dichloroethane)</t></si><si><t>2.2.2. Halogenated solvent (methylene chloride)</t></si><si><t>2.2.2. Halogenated solvent (chloroform)</t></si><si><t>2.2.3. Non-halogenated solvent (1-butanol)</t></si><si><t>2.2.3. Non-halogenated solvent (2-butanol)</t></si><si><t>2.2.3. Non-halogenated solvent (2-ethyl hexanol)</t></si><si><t>2.2.3. Non-halogenated solvent (2-MTHF)</t></si><si><t>2.2.3. Non-halogenated solvent (acetic acid)</t></si><si><t>2.2.3. Non-halogenated solvent (acetone:ethanol: propylene, 1:1:1 (v/v/v))</t></si><si><t>2.2.3. Non-halogenated solvent (acetone)</t></si><si><t>2.2.3. Non-halogenated solvent (buthyl acetate)</t></si><si><t>2.2.3. Non-halogenated solvent (anisole)</t></si><si><t>2.2.3. Non-halogenated solvent (cyclohexanone)</t></si><si><t>2.2.3. Non-halogenated solvent (cyrene)</t></si><si><t>2.2.3. Non-halogenated solvent (DMA)</t></si><si><t>2.2.3. Non-halogenated solvent (DMC)</t></si><si><t>2.2.3. Non-halogenated solvent (DMF)</t></si><si><t>2.2.3. Non-halogenated solvent (DMFO)</t></si><si><t>2.2.3. Non-halogenated solvent (DMSO)</t></si><si><t>2.2.3. Non-halogenated solvent (EC)</t></si><si><t>2.2.3. Non-halogenated solvent (γ-butyrolactone)</t></si><si><t>2.2.3. Non-halogenated solvent (toluene)</t></si><si><t>2.2.3. Non-halogenated solvent (ethyl acetate)</t></si><si><t>2.2.3. Non-halogenated solvent (ethyl butyrate)</t></si><si><t>2.2.3. Non-halogenated solvent (ethanol)</t></si><si><t>2.2.3. Non-halogenated solvent (ethyl propionate)</t></si><si><t>2.2.3. Non-halogenated solvent (MEK)</t></si><si><t>2.2.3. Non-halogenated solvent (methanol)</t></si><si><t>2.2.3. Non-halogenated solvent (MIBK)</t></si><si><t>2.2.3. Non-halogenated solvent (MTBE)</t></si><si><t>2.2.3. Non-halogenated solvent (n-hexane)</t></si><si><t>2.2.3. Non-halogenated solvent (PC)</t></si><si><t>2.2.3. Non-halogenated solvent (propanol)</t></si><si><t>2.2.3. Non-halogenated solvent (THF)</t></si><si><t>3.1. Chemical digestion (NaClO)</t></si><si><t>3.2. Chemical digestion (ILs, [EMIM][DMP])</t></si><si><t>3.3. Chemical digestion (AOS-40)</t></si><si><t>3.3. Chemical digestion (AOT)</t></si><si><t>3.3. Chemical digestion (Brij 58)</t></si><si><t>3.3. Chemical digestion (CTAB)</t></si><si><t>3.3. Chemical digestion (IGEPAL CA 630)</t></si><si><t>3.3. Chemical digestion (LAS)</t></si><si><t>3.3. Chemical digestion (SAS)</t></si><si><t>3.3. Chemical digestion (SDS)</t></si><si><t>3.3.Chemical digestion (SDS) : Chemical digestion (NaClO)</t></si><si><t>3.3. Chemical digestion (sodium polyoxoethylene sulfate)</t></si><si><t>3.3. Chemical digestion (Triton X-100)</t></si><si><t>3.3. Chemical digestion (Tween 20)</t></si><si><t>3.5. Alkaline (KOH)</t></si><si><t>3.5. Alkaline (NaOH)</t></si><si><t>3.5. Alkaline (NaOH) : Chemical digestion (SDS)</t></si><si><r><t>3.5. Alkaline (NH</t></r><r><rPr><vertAlign val="subscript"/><sz val="10"/><color rgb="FF000000"/><rFont val="Palatino Linotype"/><family val="1"/></rPr><t>4</t></r><r><rPr><sz val="10"/><color rgb="FF000000"/><rFont val="Palatino Linotype"/><family val="1"/></rPr><t>OH)</t></r></si><si><r><t>3.5. Alkaline (NH</t></r><r><rPr><vertAlign val="subscript"/><sz val="10"/><color theme="1"/><rFont val="Palatino Linotype"/><family val="1"/></rPr><t>4</t></r><r><rPr><sz val="10"/><color theme="1"/><rFont val="Palatino Linotype"/><family val="1"/></rPr><t>OH)</t></r></si><si><r><t>3.6. Acid (H</t></r><r><rPr><vertAlign val="subscript"/><sz val="10"/><color rgb="FF000000"/><rFont val="Palatino Linotype"/><family val="1"/></rPr><t>2</t></r><r><rPr><sz val="10"/><color rgb="FF000000"/><rFont val="Palatino Linotype"/><family val="1"/></rPr><t>SO</t></r><r><rPr><vertAlign val="subscript"/><sz val="10"/><color rgb="FF000000"/><rFont val="Palatino Linotype"/><family val="1"/></rPr><t>4</t></r><r><rPr><sz val="10"/><color rgb="FF000000"/><rFont val="Palatino Linotype"/><family val="1"/></rPr><t>)</t></r></si><si><t>3.6. Acid (HCl)</t></si><si><t>4. Biological digestion (alcalase, lysosyme)</t></si><si><t>4. Biological digestion (alcalase, neutrase)</t></si><si><t>4. Biological digestion (alcalase)</t></si><si><t>4. Biological digestion (allprotease)</t></si><si><t>4. Biological digestion (bromelain)</t></si><si><t>4. Biological digestion (celumax)</t></si><si><t>4. Biological digestion (corolase)</t></si><si><t>4. Biological digestion (lecitase)</t></si><si><t>4. Biological digestion (lysosyme, protease)</t></si><si><t>4. Biological digestion (mealworms)</t></si><si><t>4. Biological digestion (pancreatin)</t></si><si><t>4. Biological digestion (papain)</t></si><si><t>4. Biological digestion (protease)</t></si><si><t>4. Biological digestion (protemax)</t></si><si><t>4. Biological digestion (rats)</t></si><si><t>4. Biological digestion (rohalase)</t></si><si><t>4. Biological digestion (rohament)</t></si><si><t>4. Biological digestion (trypsin)</t></si><si><t>2.2. Dispersion method</t></si><si><t>Methylene chloride:NaClO (13% v/v) 2.5% w/v solids content 4 h, 37°C</t></si></sst>
