# Supplementary material for: Isolation and Purification of Bacterially Produced Polyhydroxyalkanoates: Mechanisms, Limitations, and Current Advances
Source: Life (Basel). 2026 Feb 4;16(2):269. doi: 10.3390/life16020269 (PMC12942554; doi:10.3390/life16020269)
Supplement: Supplementary file 1 [file life-16-00269-s001.zip › life-4085630-supplementary/xl/styles.xml]

<?xml version="1.0" encoding="UTF-8" standalone="yes"?>
<styleSheet xmlns="http://schemas.openxmlformats.org/spreadsheetml/2006/main" xmlns:mc="http://schemas.openxmlformats.org/markup-compatibility/2006" mc:Ignorable="x14ac x16r2 xr" xmlns:x14ac="http://schemas.microsoft.com/office/spreadsheetml/2009/9/ac" xmlns:x16r2="http://schemas.microsoft.com/office/spreadsheetml/2015/02/main" xmlns:xr="http://schemas.microsoft.com/office/spreadsheetml/2014/revision"><fonts count="16" x14ac:knownFonts="1"><font><sz val="12"/><color theme="1"/><name val="Aptos Narrow"/><family val="2"/><scheme val="minor"/></font><font><sz val="12"/><color theme="1"/><name val="Aptos"/></font><font><b/><sz val="10"/><color rgb="FF000000"/><name val="Palatino Linotype"/><family val="1"/></font><font><sz val="10"/><color rgb="FF000000"/><name val="Palatino Linotype"/><family val="1"/></font><font><b/><vertAlign val="subscript"/><sz val="10"/><color rgb="FF000000"/><name val="Palatino Linotype"/><family val="1"/></font><font><i/><sz val="10"/><color rgb="FF000000"/><name val="Palatino Linotype"/><family val="1"/></font><font><vertAlign val="superscript"/><sz val="10"/><color rgb="FF000000"/><name val="Palatino Linotype"/><family val="1"/></font><font><vertAlign val="subscript"/><sz val="10"/><color rgb="FF000000"/><name val="Palatino Linotype"/><family val="1"/></font><font><vertAlign val="subscript"/><sz val="12"/><color theme="1"/><name val="Aptos Narrow (Body)"/></font><font><sz val="10"/><color theme="1"/><name val="Palatino Linotype"/><family val="1"/></font><font><i/><sz val="10"/><color theme="1"/><name val="Palatino Linotype"/><family val="1"/></font><font><sz val="8"/><name val="Aptos Narrow"/><family val="2"/><scheme val="minor"/></font><font><vertAlign val="subscript"/><sz val="10"/><color theme="1"/><name val="Palatino Linotype"/><family val="1"/></font><font><i/><sz val="12"/><color rgb="FF000000"/><name val="Palatino Linotype"/><family val="1"/></font><font><sz val="12"/><color rgb="FF000000"/><name val="Palatino Linotype"/><family val="1"/></font><font><vertAlign val="superscript"/><sz val="10"/><color theme="1"/><name val="Palatino Linotype"/><family val="1"/></font></fonts><fills count="3"><fill><patternFill patternType="none"/></fill><fill><patternFill patternType="gray125"/></fill><fill><patternFill patternType="solid"><fgColor theme="2"/><bgColor indexed="64"/></patternFill></fill></fills><borders count="14"><border><left/><right/><top/><bottom/><diagonal/></border><border><left style="thin"><color indexed="64"/></left><right style="thin"><color indexed="64"/></right><top style="thin"><color indexed="64"/></top><bottom style="thin"><color indexed="64"/></bottom><diagonal/></border><border><left style="thin"><color indexed="64"/></left><right style="thin"><color indexed="64"/></right><top style="thin"><color indexed="64"/></top><bottom/><diagonal/></border><border><left style="thin"><color indexed="64"/></left><right style="thin"><color indexed="64"/></right><top/><bottom style="thin"><color indexed="64"/></bottom><diagonal/></border><border><left style="medium"><color indexed="64"/></left><right style="thin"><color indexed="64"/></right><top style="medium"><color indexed="64"/></top><bottom style="thin"><color indexed="64"/></bottom><diagonal/></border><border><left style="thin"><color indexed="64"/></left><right style="thin"><color indexed="64"/></right><top style="medium"><color indexed="64"/></top><bottom style="thin"><color indexed="64"/></bottom><diagonal/></border><border><left style="thin"><color indexed="64"/></left><right style="medium"><color indexed="64"/></right><top style="medium"><color indexed="64"/></top><bottom style="thin"><color indexed="64"/></bottom><diagonal/></border><border><left style="medium"><color indexed="64"/></left><right style="thin"><color indexed="64"/></right><top style="thin"><color indexed="64"/></top><bottom style="medium"><color indexed="64"/></bottom><diagonal/></border><border><left style="thin"><color indexed="64"/></left><right style="thin"><color indexed="64"/></right><top style="thin"><color indexed="64"/></top><bottom style="medium"><color indexed="64"/></bottom><diagonal/></border><border><left style="thin"><color indexed="64"/></left><right style="medium"><color indexed="64"/></right><top style="thin"><color indexed="64"/></top><bottom style="medium"><color indexed="64"/></bottom><diagonal/></border><border><left style="medium"><color indexed="64"/></left><right style="thin"><color indexed="64"/></right><top style="thin"><color indexed="64"/></top><bottom style="thin"><color indexed="64"/></bottom><diagonal/></border><border><left style="thin"><color indexed="64"/></left><right style="medium"><color indexed="64"/></right><top style="thin"><color indexed="64"/></top><bottom style="thin"><color indexed="64"/></bottom><diagonal/></border><border><left style="medium"><color indexed="64"/></left><right style="thin"><color indexed="64"/></right><top/><bottom style="thin"><color indexed="64"/></bottom><diagonal/></border><border><left style="thin"><color indexed="64"/></left><right style="medium"><color indexed="64"/></right><top/><bottom style="thin"><color indexed="64"/></bottom><diagonal/></border></borders><cellStyleXfs count="1"><xf numFmtId="0" fontId="0" fillId="0" borderId="0"/></cellStyleXfs><cellXfs count="49"><xf numFmtId="0" fontId="0" fillId="0" borderId="0" xfId="0"/><xf numFmtId="0" fontId="3" fillId="0" borderId="1" xfId="0" applyFont="1" applyBorder="1" applyAlignment="1"><alignment vertical="center" wrapText="1"/></xf><xf numFmtId="0" fontId="3" fillId="0" borderId="1" xfId="0" applyFont="1" applyBorder="1" applyAlignment="1"><alignment vertical="center"/></xf><xf numFmtId="0" fontId="1" fillId="0" borderId="0" xfId="0" applyFont="1" applyAlignment="1"><alignment vertical="center"/></xf><xf numFmtId="0" fontId="3" fillId="0" borderId="1" xfId="0" applyFont="1" applyBorder="1" applyAlignment="1"><alignment horizontal="left" vertical="center"/></xf><xf numFmtId="0" fontId="3" fillId="0" borderId="3" xfId="0" applyFont="1" applyBorder="1" applyAlignment="1"><alignment horizontal="left" vertical="center"/></xf><xf numFmtId="0" fontId="3" fillId="0" borderId="1" xfId="0" applyFont="1" applyBorder="1" applyAlignment="1"><alignment horizontal="left" vertical="center" wrapText="1"/></xf><xf numFmtId="0" fontId="2" fillId="0" borderId="0" xfId="0" applyFont="1" applyAlignment="1"><alignment vertical="center"/></xf><xf numFmtId="0" fontId="5" fillId="0" borderId="1" xfId="0" applyFont="1" applyBorder="1" applyAlignment="1"><alignment horizontal="left" vertical="center"/></xf><xf numFmtId="0" fontId="9" fillId="0" borderId="1" xfId="0" applyFont="1" applyBorder="1" applyAlignment="1"><alignment horizontal="left" vertical="center" wrapText="1"/></xf><xf numFmtId="0" fontId="9" fillId="0" borderId="1" xfId="0" applyFont="1" applyBorder="1" applyAlignment="1"><alignment horizontal="left" vertical="center"/></xf><xf numFmtId="0" fontId="9" fillId="0" borderId="3" xfId="0" applyFont="1" applyBorder="1" applyAlignment="1"><alignment horizontal="left" vertical="center"/></xf><xf numFmtId="0" fontId="10" fillId="0" borderId="1" xfId="0" applyFont="1" applyBorder="1" applyAlignment="1"><alignment horizontal="left" vertical="center"/></xf><xf numFmtId="16" fontId="9" fillId="0" borderId="1" xfId="0" applyNumberFormat="1" applyFont="1" applyBorder="1" applyAlignment="1"><alignment horizontal="left" vertical="center"/></xf><xf numFmtId="10" fontId="9" fillId="0" borderId="1" xfId="0" applyNumberFormat="1" applyFont="1" applyBorder="1" applyAlignment="1"><alignment horizontal="left" vertical="center"/></xf><xf numFmtId="0" fontId="5" fillId="0" borderId="1" xfId="0" applyFont="1" applyBorder="1" applyAlignment="1"><alignment horizontal="left" vertical="center" wrapText="1"/></xf><xf numFmtId="0" fontId="2" fillId="2" borderId="1" xfId="0" applyFont="1" applyFill="1" applyBorder="1" applyAlignment="1"><alignment horizontal="left" vertical="center"/></xf><xf numFmtId="0" fontId="9" fillId="2" borderId="1" xfId="0" applyFont="1" applyFill="1" applyBorder="1" applyAlignment="1"><alignment horizontal="left" vertical="center"/></xf><xf numFmtId="0" fontId="2" fillId="2" borderId="2" xfId="0" applyFont="1" applyFill="1" applyBorder="1" applyAlignment="1"><alignment horizontal="left" vertical="center"/></xf><xf numFmtId="0" fontId="9" fillId="0" borderId="4" xfId="0" applyFont="1" applyBorder="1" applyAlignment="1"><alignment horizontal="left" vertical="center"/></xf><xf numFmtId="0" fontId="9" fillId="0" borderId="5" xfId="0" applyFont="1" applyBorder="1" applyAlignment="1"><alignment horizontal="left" vertical="center"/></xf><xf numFmtId="0" fontId="3" fillId="0" borderId="5" xfId="0" applyFont="1" applyBorder="1" applyAlignment="1"><alignment horizontal="left" vertical="center" wrapText="1"/></xf><xf numFmtId="0" fontId="9" fillId="0" borderId="6" xfId="0" applyFont="1" applyBorder="1" applyAlignment="1"><alignment horizontal="left" vertical="center"/></xf><xf numFmtId="0" fontId="9" fillId="0" borderId="10" xfId="0" applyFont="1" applyBorder="1" applyAlignment="1"><alignment horizontal="left" vertical="center"/></xf><xf numFmtId="0" fontId="9" fillId="0" borderId="11" xfId="0" applyFont="1" applyBorder="1" applyAlignment="1"><alignment horizontal="left" vertical="center"/></xf><xf numFmtId="0" fontId="9" fillId="0" borderId="7" xfId="0" applyFont="1" applyBorder="1" applyAlignment="1"><alignment horizontal="left" vertical="center"/></xf><xf numFmtId="0" fontId="9" fillId="0" borderId="8" xfId="0" applyFont="1" applyBorder="1" applyAlignment="1"><alignment horizontal="left" vertical="center"/></xf><xf numFmtId="0" fontId="3" fillId="0" borderId="8" xfId="0" applyFont="1" applyBorder="1" applyAlignment="1"><alignment horizontal="left" vertical="center" wrapText="1"/></xf><xf numFmtId="0" fontId="3" fillId="0" borderId="8" xfId="0" applyFont="1" applyBorder="1" applyAlignment="1"><alignment horizontal="left" vertical="center"/></xf><xf numFmtId="0" fontId="9" fillId="0" borderId="9" xfId="0" applyFont="1" applyBorder="1" applyAlignment="1"><alignment horizontal="left" vertical="center"/></xf><xf numFmtId="0" fontId="3" fillId="0" borderId="5" xfId="0" applyFont="1" applyBorder="1" applyAlignment="1"><alignment horizontal="left" vertical="center"/></xf><xf numFmtId="0" fontId="9" fillId="0" borderId="8" xfId="0" applyFont="1" applyBorder="1" applyAlignment="1"><alignment horizontal="left" vertical="center" wrapText="1"/></xf><xf numFmtId="0" fontId="9" fillId="0" borderId="5" xfId="0" applyFont="1" applyBorder="1" applyAlignment="1"><alignment horizontal="left" vertical="center" wrapText="1"/></xf><xf numFmtId="0" fontId="3" fillId="0" borderId="4" xfId="0" applyFont="1" applyBorder="1" applyAlignment="1"><alignment horizontal="left" vertical="center"/></xf><xf numFmtId="0" fontId="5" fillId="0" borderId="5" xfId="0" applyFont="1" applyBorder="1" applyAlignment="1"><alignment horizontal="left" vertical="center"/></xf><xf numFmtId="0" fontId="3" fillId="0" borderId="6" xfId="0" applyFont="1" applyBorder="1" applyAlignment="1"><alignment horizontal="left" vertical="center"/></xf><xf numFmtId="0" fontId="3" fillId="0" borderId="10" xfId="0" applyFont="1" applyBorder="1" applyAlignment="1"><alignment horizontal="left" vertical="center"/></xf><xf numFmtId="0" fontId="3" fillId="0" borderId="11" xfId="0" applyFont="1" applyBorder="1" applyAlignment="1"><alignment horizontal="left" vertical="center"/></xf><xf numFmtId="0" fontId="3" fillId="0" borderId="11" xfId="0" applyFont="1" applyBorder="1" applyAlignment="1"><alignment vertical="center"/></xf><xf numFmtId="0" fontId="9" fillId="0" borderId="3" xfId="0" applyFont="1" applyBorder="1" applyAlignment="1"><alignment horizontal="left" vertical="center" wrapText="1"/></xf><xf numFmtId="0" fontId="3" fillId="0" borderId="10" xfId="0" applyFont="1" applyBorder="1" applyAlignment="1"><alignment horizontal="left" vertical="center" wrapText="1"/></xf><xf numFmtId="0" fontId="3" fillId="0" borderId="11" xfId="0" applyFont="1" applyBorder="1" applyAlignment="1"><alignment horizontal="left" vertical="center" wrapText="1"/></xf><xf numFmtId="0" fontId="9" fillId="0" borderId="12" xfId="0" applyFont="1" applyBorder="1" applyAlignment="1"><alignment horizontal="left" vertical="center"/></xf><xf numFmtId="0" fontId="9" fillId="0" borderId="13" xfId="0" applyFont="1" applyBorder="1" applyAlignment="1"><alignment horizontal="left" vertical="center"/></xf><xf numFmtId="0" fontId="3" fillId="0" borderId="4" xfId="0" applyFont="1" applyBorder="1" applyAlignment="1"><alignment horizontal="left" vertical="center" wrapText="1"/></xf><xf numFmtId="0" fontId="10" fillId="0" borderId="8" xfId="0" applyFont="1" applyBorder="1" applyAlignment="1"><alignment horizontal="left" vertical="center"/></xf><xf numFmtId="0" fontId="10" fillId="0" borderId="1" xfId="0" applyFont="1" applyBorder="1" applyAlignment="1"><alignment horizontal="left" vertical="center" wrapText="1"/></xf><xf numFmtId="0" fontId="2" fillId="2" borderId="1" xfId="0" applyFont="1" applyFill="1" applyBorder="1" applyAlignment="1"><alignment horizontal="left" vertical="center"/></xf><xf numFmtId="0" fontId="2" fillId="2" borderId="2" xfId="0" applyFont="1" applyFill="1" applyBorder="1" applyAlignment="1"><alignment horizontal="left" vertical="center"/></xf></cellXfs><cellStyles count="1"><cellStyle name="Normal" xfId="0" builtinId="0"/></cellStyles><dxfs count="0"/><tableStyles count="0" defaultTableStyle="TableStyleMedium2" defaultPivotStyle="PivotStyleLight16"/><extLst><ext uri="{EB79DEF2-80B8-43e5-95BD-54CBDDF9020C}" xmlns:x14="http://schemas.microsoft.com/office/spreadsheetml/2009/9/main"><x14:slicerStyles defaultSlicerStyle="SlicerStyleLight1"/></ext><ext uri="{9260A510-F301-46a8-8635-F512D64BE5F5}" xmlns:x15="http://schemas.microsoft.com/office/spreadsheetml/2010/11/main"><x15:timelineStyles defaultTimelineStyle="TimeSlicerStyleLight1"/></ext></extLst></styleSheet>
