# Supplementary material for: Isolation and Purification of Bacterially Produced Polyhydroxyalkanoates: Mechanisms, Limitations, and Current Advances
Source: Life (Basel). 2026 Feb 4;16(2):269. doi: 10.3390/life16020269 (PMC12942554; doi:10.3390/life16020269)
Supplement: Supplementary file 1 [file life-16-00269-s001.zip › life-4085630-supplementary/xl/workbook.xml]

<?xml version="1.0" encoding="UTF-8" standalone="yes"?>
<workbook xmlns="http://schemas.openxmlformats.org/spreadsheetml/2006/main" xmlns:r="http://schemas.openxmlformats.org/officeDocument/2006/relationships" xmlns:mc="http://schemas.openxmlformats.org/markup-compatibility/2006" mc:Ignorable="x15 xr xr6 xr10 xr2" xmlns:x15="http://schemas.microsoft.com/office/spreadsheetml/2010/11/main" xmlns:xr="http://schemas.microsoft.com/office/spreadsheetml/2014/revision" xmlns:xr6="http://schemas.microsoft.com/office/spreadsheetml/2016/revision6" xmlns:xr10="http://schemas.microsoft.com/office/spreadsheetml/2016/revision10" xmlns:xr2="http://schemas.microsoft.com/office/spreadsheetml/2015/revision2"><fileVersion appName="xl" lastEdited="7" lowestEdited="7" rupBuild="10110"/><workbookPr defaultThemeVersion="202300"/><mc:AlternateContent xmlns:mc="http://schemas.openxmlformats.org/markup-compatibility/2006"><mc:Choice Requires="x15"><x15ac:absPath url="/Users/daniela_ondrejovic/Desktop/" xmlns:x15ac="http://schemas.microsoft.com/office/spreadsheetml/2010/11/ac"/></mc:Choice></mc:AlternateContent><xr:revisionPtr revIDLastSave="0" documentId="13_ncr:1_{43B00CEB-47AC-4245-B66A-268DE59644A8}" xr6:coauthVersionLast="47" xr6:coauthVersionMax="47" xr10:uidLastSave="{00000000-0000-0000-0000-000000000000}"/><bookViews><workbookView xWindow="0" yWindow="600" windowWidth="32820" windowHeight="19260" xr2:uid="{C4B96DD3-FEAA-3145-A42E-6D5CEAEC13E6}"/></bookViews><sheets><sheet name="Table" sheetId="1" r:id="rId1"/><sheet name="Legend" sheetId="2" r:id="rId2"/></sheets><calcPr calcId="191029"/><extLst><ext uri="{140A7094-0E35-4892-8432-C4D2E57EDEB5}" xmlns:x15="http://schemas.microsoft.com/office/spreadsheetml/2010/11/main"><x15:workbookPr chartTrackingRefBase="1"/></ext><ext uri="{B58B0392-4F1F-4190-BB64-5DF3571DCE5F}" xmlns:xcalcf="http://schemas.microsoft.com/office/spreadsheetml/2018/calcfeatures"><xcalcf:calcFeatures><xcalcf:feature name="microsoft.com:RD"/><xcalcf:feature name="microsoft.com:Single"/><xcalcf:feature name="microsoft.com:FV"/><xcalcf:feature name="microsoft.com:CNMTM"/><xcalcf:feature name="microsoft.com:LET_WF"/><xcalcf:feature name="microsoft.com:LAMBDA_WF"/><xcalcf:feature name="microsoft.com:ARRAYTEXT_WF"/></xcalcf:calcFeatures></ext></extLst></workbook>
