# Supplementary material for: Isolation and Purification of Bacterially Produced Polyhydroxyalkanoates: Mechanisms, Limitations, and Current Advances
Source: Life (Basel). 2026 Feb 4;16(2):269. doi: 10.3390/life16020269 (PMC12942554; doi:10.3390/life16020269)
Supplement: Supplementary file 1 [file life-16-00269-s001.zip › life-4085630-supplementary/xl/worksheets/sheet1.xml]

<?xml version="1.0" encoding="UTF-8" standalone="yes"?>
<worksheet xmlns="http://schemas.openxmlformats.org/spreadsheetml/2006/main" xmlns:r="http://schemas.openxmlformats.org/officeDocument/2006/relationships" xmlns:mc="http://schemas.openxmlformats.org/markup-compatibility/2006" mc:Ignorable="x14ac xr xr2 xr3" xmlns:x14ac="http://schemas.microsoft.com/office/spreadsheetml/2009/9/ac" xmlns:xr="http://schemas.microsoft.com/office/spreadsheetml/2014/revision" xmlns:xr2="http://schemas.microsoft.com/office/spreadsheetml/2015/revision2" xmlns:xr3="http://schemas.microsoft.com/office/spreadsheetml/2016/revision3" xr:uid="{9747CA5E-7E73-A94A-8585-F42976AE7132}"><dimension ref="A1:K266"/><sheetViews><sheetView tabSelected="1" topLeftCell="A234" zoomScale="80" zoomScaleNormal="80" workbookViewId="0"><selection activeCell="I262" sqref="I262"/></sheetView></sheetViews><sheetFormatPr baseColWidth="10" defaultRowHeight="16" x14ac:dyDescent="0.2"/><cols><col min="1" max="1" width="15.1640625" bestFit="1" customWidth="1"/><col min="2" max="2" width="28.33203125" customWidth="1"/><col min="3" max="3" width="33.33203125" customWidth="1"/><col min="4" max="4" width="51.6640625" bestFit="1" customWidth="1"/><col min="5" max="5" width="53.1640625" customWidth="1"/><col min="8" max="8" width="14" customWidth="1"/></cols><sheetData><row r="1" spans="1:11" x14ac:dyDescent="0.2"><c r="A1" s="47" t="s"><v>0</v></c><c r="B1" s="47" t="s"><v>1</v></c><c r="C1" s="47" t="s"><v>2</v></c><c r="D1" s="16" t="s"><v>3</v></c><c r="E1" s="17"/><c r="F1" s="47" t="s"><v>6</v></c><c r="G1" s="47" t="s"><v>7</v></c><c r="H1" s="47" t="s"><v>8</v></c><c r="I1" s="47" t="s"><v>9</v></c><c r="J1" s="47" t="s"><v>41</v></c><c r="K1" s="3"/></row><row r="2" spans="1:11" ht="17" thickBot="1" x14ac:dyDescent="0.25"><c r="A2" s="48"/><c r="B2" s="48"/><c r="C2" s="48"/><c r="D2" s="18" t="s"><v>4</v></c><c r="E2" s="18" t="s"><v>5</v></c><c r="F2" s="48"/><c r="G2" s="48"/><c r="H2" s="48"/><c r="I2" s="48"/><c r="J2" s="48"/><c r="K2" s="3"/></row><row r="3" spans="1:11" ht="30" x14ac:dyDescent="0.2"><c r="A3" s="33" t="s"><v>10</v></c><c r="B3" s="34" t="s"><v>11</v></c><c r="C3" s="21" t="s"><v>12</v></c><c r="D3" s="30" t="s"><v>581</v></c><c r="E3" s="21" t="s"><v>13</v></c><c r="F3" s="30" t="s"><v>42</v></c><c r="G3" s="30" t="s"><v>42</v></c><c r="H3" s="30" t="s"><v>42</v></c><c r="I3" s="30" t="s"><v>42</v></c><c r="J3" s="35" t="s"><v>113</v></c></row><row r="4" spans="1:11" ht="30" x14ac:dyDescent="0.2"><c r="A4" s="36" t="s"><v>10</v></c><c r="B4" s="8" t="s"><v>11</v></c><c r="C4" s="6" t="s"><v>133</v></c><c r="D4" s="4" t="s"><v>581</v></c><c r="E4" s="6" t="s"><v>14</v></c><c r="F4" s="4" t="s"><v>42</v></c><c r="G4" s="4" t="s"><v>42</v></c><c r="H4" s="4" t="s"><v>42</v></c><c r="I4" s="4" t="s"><v>42</v></c><c r="J4" s="37" t="s"><v>114</v></c></row><row r="5" spans="1:11" x14ac:dyDescent="0.2"><c r="A5" s="36" t="s"><v>15</v></c><c r="B5" s="8" t="s"><v>16</v></c><c r="C5" s="6" t="s"><v>17</v></c><c r="D5" s="4" t="s"><v>581</v></c><c r="E5" s="6" t="s"><v>18</v></c><c r="F5" s="4"><v>100</v></c><c r="G5" s="4"><v>94</v></c><c r="H5" s="4" t="s"><v>42</v></c><c r="I5" s="4" t="s"><v>42</v></c><c r="J5" s="37" t="s"><v>115</v></c></row><row r="6" spans="1:11" ht="30" x14ac:dyDescent="0.2"><c r="A6" s="36" t="s"><v>10</v></c><c r="B6" s="8" t="s"><v>19</v></c><c r="C6" s="6" t="s"><v>20</v></c><c r="D6" s="4" t="s"><v>581</v></c><c r="E6" s="6" t="s"><v>21</v></c><c r="F6" s="4"><v>35</v></c><c r="G6" s="4" t="s"><v>42</v></c><c r="H6" s="4" t="s"><v>42</v></c><c r="I6" s="4" t="s"><v>42</v></c><c r="J6" s="37" t="s"><v>116</v></c></row><row r="7" spans="1:11" x14ac:dyDescent="0.2"><c r="A7" s="36" t="s"><v>57</v></c><c r="B7" s="8" t="s"><v>37</v></c><c r="C7" s="6" t="s"><v>20</v></c><c r="D7" s="4" t="s"><v>582</v></c><c r="E7" s="6" t="s"><v>38</v></c><c r="F7" s="10"><v>45</v></c><c r="G7" s="4" t="s"><v>42</v></c><c r="H7" s="4" t="s"><v>39</v></c><c r="I7" s="4" t="s"><v>42</v></c><c r="J7" s="37" t="s"><v>125</v></c></row><row r="8" spans="1:11" ht="32" x14ac:dyDescent="0.2"><c r="A8" s="36" t="s"><v>10</v></c><c r="B8" s="8" t="s"><v>23</v></c><c r="C8" s="6" t="s"><v>24</v></c><c r="D8" s="4" t="s"><v>583</v></c><c r="E8" s="6" t="s"><v>26</v></c><c r="F8" s="4"><v>98</v></c><c r="G8" s="4"><v>95</v></c><c r="H8" s="4" t="s"><v>42</v></c><c r="I8" s="4" t="s"><v>42</v></c><c r="J8" s="37" t="s"><v>117</v></c></row><row r="9" spans="1:11" x14ac:dyDescent="0.2"><c r="A9" s="36" t="s"><v>10</v></c><c r="B9" s="8" t="s"><v>27</v></c><c r="C9" s="1" t="s"><v>20</v></c><c r="D9" s="2" t="s"><v>583</v></c><c r="E9" s="6" t="s"><v>28</v></c><c r="F9" s="4"><v>95</v></c><c r="G9" s="4"><v>88</v></c><c r="H9" s="4" t="s"><v>42</v></c><c r="I9" s="4" t="s"><v>42</v></c><c r="J9" s="38" t="s"><v>118</v></c></row><row r="10" spans="1:11" ht="30" x14ac:dyDescent="0.2"><c r="A10" s="36" t="s"><v>29</v></c><c r="B10" s="8" t="s"><v>40</v></c><c r="C10" s="1" t="s"><v>20</v></c><c r="D10" s="2" t="s"><v>583</v></c><c r="E10" s="6" t="s"><v>30</v></c><c r="F10" s="6" t="s"><v>31</v></c><c r="G10" s="6" t="s"><v>32</v></c><c r="H10" s="6" t="s"><v>96</v></c><c r="I10" s="6"><v>2.64</v></c><c r="J10" s="38" t="s"><v>118</v></c></row><row r="11" spans="1:11" x14ac:dyDescent="0.2"><c r="A11" s="36" t="s"><v>15</v></c><c r="B11" s="8" t="s"><v>33</v></c><c r="C11" s="6" t="s"><v>20</v></c><c r="D11" s="4" t="s"><v>583</v></c><c r="E11" s="6" t="s"><v>34</v></c><c r="F11" s="10"><v>85</v></c><c r="G11" s="10"><v>90</v></c><c r="H11" s="4" t="s"><v>119</v></c><c r="I11" s="4"><v>2.34</v></c><c r="J11" s="37" t="s"><v>120</v></c></row><row r="12" spans="1:11" x14ac:dyDescent="0.2"><c r="A12" s="23" t="s"><v>285</v></c><c r="B12" s="10" t="s"><v>484</v></c><c r="C12" s="10" t="s"><v>20</v></c><c r="D12" s="10" t="s"><v>583</v></c><c r="E12" s="9" t="s"><v>485</v></c><c r="F12" s="9" t="s"><v>42</v></c><c r="G12" s="10"><v>43</v></c><c r="H12" s="6" t="s"><v>42</v></c><c r="I12" s="6" t="s"><v>42</v></c><c r="J12" s="24" t="s"><v>482</v></c></row><row r="13" spans="1:11" ht="30" x14ac:dyDescent="0.2"><c r="A13" s="36" t="s"><v>10</v></c><c r="B13" s="8" t="s"><v>19</v></c><c r="C13" s="6" t="s"><v>20</v></c><c r="D13" s="4" t="s"><v>584</v></c><c r="E13" s="6" t="s"><v>22</v></c><c r="F13" s="4"><v>44.85</v></c><c r="G13" s="4" t="s"><v>42</v></c><c r="H13" s="4" t="s"><v>42</v></c><c r="I13" s="4" t="s"><v>42</v></c><c r="J13" s="37" t="s"><v>116</v></c></row><row r="14" spans="1:11" x14ac:dyDescent="0.2"><c r="A14" s="36" t="s"><v>35</v></c><c r="B14" s="8" t="s"><v>33</v></c><c r="C14" s="6" t="s"><v>20</v></c><c r="D14" s="4" t="s"><v>584</v></c><c r="E14" s="6" t="s"><v>36</v></c><c r="F14" s="4" t="s"><v>42</v></c><c r="G14" s="4" t="s"><v>42</v></c><c r="H14" s="4" t="s"><v>42</v></c><c r="I14" s="4" t="s"><v>42</v></c><c r="J14" s="37" t="s"><v>121</v></c></row><row r="15" spans="1:11" ht="30" x14ac:dyDescent="0.2"><c r="A15" s="36" t="s"><v>10</v></c><c r="B15" s="4" t="s"><v>43</v></c><c r="C15" s="6" t="s"><v>46</v></c><c r="D15" s="4" t="s"><v>584</v></c><c r="E15" s="6" t="s"><v>47</v></c><c r="F15" s="4"><v>61.4</v></c><c r="G15" s="4"><v>51.9</v></c><c r="H15" s="4" t="s"><v>122</v></c><c r="I15" s="4"><v>2.3199999999999998</v></c><c r="J15" s="37" t="s"><v>123</v></c></row><row r="16" spans="1:11" ht="30" x14ac:dyDescent="0.2"><c r="A16" s="36" t="s"><v>10</v></c><c r="B16" s="4" t="s"><v>43</v></c><c r="C16" s="6" t="s"><v>45</v></c><c r="D16" s="4" t="s"><v>584</v></c><c r="E16" s="6" t="s"><v>44</v></c><c r="F16" s="4"><v>73.7</v></c><c r="G16" s="4"><v>81.7</v></c><c r="H16" s="4" t="s"><v>124</v></c><c r="I16" s="4"><v>1.85</v></c><c r="J16" s="37" t="s"><v>123</v></c></row><row r="17" spans="1:10" ht="18" thickBot="1" x14ac:dyDescent="0.25"><c r="A17" s="25" t="s"><v>97</v></c><c r="B17" s="26" t="s"><v>107</v></c><c r="C17" s="26" t="s"><v>20</v></c><c r="D17" s="28" t="s"><v>584</v></c><c r="E17" s="31" t="s"><v>465</v></c><c r="F17" s="31"><v>80</v></c><c r="G17" s="26" t="s"><v>42</v></c><c r="H17" s="27" t="s"><v>460</v></c><c r="I17" s="26"><v>1.8</v></c><c r="J17" s="29" t="s"><v>462</v></c></row><row r="18" spans="1:10" ht="30" x14ac:dyDescent="0.2"><c r="A18" s="33" t="s"><v>10</v></c><c r="B18" s="34" t="s"><v>23</v></c><c r="C18" s="21" t="s"><v>183</v></c><c r="D18" s="30" t="s"><v>658</v></c><c r="E18" s="21" t="s"><v>182</v></c><c r="F18" s="30"><v>95</v></c><c r="G18" s="30"><v>97</v></c><c r="H18" s="30" t="s"><v>42</v></c><c r="I18" s="30" t="s"><v>42</v></c><c r="J18" s="35" t="s"><v>117</v></c></row><row r="19" spans="1:10" ht="30" x14ac:dyDescent="0.2"><c r="A19" s="40" t="s"><v>10</v></c><c r="B19" s="6" t="s"><v>78</v></c><c r="C19" s="6" t="s"><v>20</v></c><c r="D19" s="6" t="s"><v>658</v></c><c r="E19" s="6" t="s"><v>77</v></c><c r="F19" s="9"><v>30</v></c><c r="G19" s="6"><v>95</v></c><c r="H19" s="6" t="s"><v>130</v></c><c r="I19" s="6"><v>3.1</v></c><c r="J19" s="37" t="s"><v>66</v></c></row><row r="20" spans="1:10" ht="30" x14ac:dyDescent="0.2"><c r="A20" s="40" t="s"><v>10</v></c><c r="B20" s="10" t="s"><v>92</v></c><c r="C20" s="10" t="s"><v>20</v></c><c r="D20" s="6" t="s"><v>658</v></c><c r="E20" s="6" t="s"><v>89</v></c><c r="F20" s="9"><v>99</v></c><c r="G20" s="6"><v>96</v></c><c r="H20" s="4" t="s"><v>91</v></c><c r="I20" s="6" t="s"><v>42</v></c><c r="J20" s="37" t="s"><v>69</v></c></row><row r="21" spans="1:10" ht="30" x14ac:dyDescent="0.2"><c r="A21" s="23" t="s"><v>10</v></c><c r="B21" s="10" t="s"><v>223</v></c><c r="C21" s="10" t="s"><v>138</v></c><c r="D21" s="6" t="s"><v>658</v></c><c r="E21" s="6" t="s"><v>659</v></c><c r="F21" s="10" t="s"><v>148</v></c><c r="G21" s="10" t="s"><v>151</v></c><c r="H21" s="6" t="s"><v>143</v></c><c r="I21" s="10"><v>2.61</v></c><c r="J21" s="24" t="s"><v>112</v></c></row><row r="22" spans="1:10" ht="30" x14ac:dyDescent="0.2"><c r="A22" s="23" t="s"><v>35</v></c><c r="B22" s="10" t="s"><v>187</v></c><c r="C22" s="10" t="s"><v>20</v></c><c r="D22" s="6" t="s"><v>658</v></c><c r="E22" s="6" t="s"><v>189</v></c><c r="F22" s="10"><v>47.1</v></c><c r="G22" s="10" t="s"><v>42</v></c><c r="H22" s="10" t="s"><v>42</v></c><c r="I22" s="10" t="s"><v>42</v></c><c r="J22" s="24" t="s"><v>186</v></c></row><row r="23" spans="1:10" x14ac:dyDescent="0.2"><c r="A23" s="23" t="s"><v>10</v></c><c r="B23" s="10" t="s"><v>339</v></c><c r="C23" s="10" t="s"><v>340</v></c><c r="D23" s="6" t="s"><v>658</v></c><c r="E23" s="4" t="s"><v>343</v></c><c r="F23" s="10"><v>91</v></c><c r="G23" s="10"><v>97</v></c><c r="H23" s="4" t="s"><v>91</v></c><c r="I23" s="10"><v>3.4</v></c><c r="J23" s="24" t="s"><v>338</v></c></row><row r="24" spans="1:10" x14ac:dyDescent="0.2"><c r="A24" s="23" t="s"><v>10</v></c><c r="B24" s="10" t="s"><v>339</v></c><c r="C24" s="10" t="s"><v>183</v></c><c r="D24" s="6" t="s"><v>658</v></c><c r="E24" s="4" t="s"><v>346</v></c><c r="F24" s="10" t="s"><v>42</v></c><c r="G24" s="10"><v>97</v></c><c r="H24" s="4" t="s"><v>91</v></c><c r="I24" s="10"><v>1.8</v></c><c r="J24" s="24" t="s"><v>344</v></c></row><row r="25" spans="1:10" ht="18" thickBot="1" x14ac:dyDescent="0.25"><c r="A25" s="25" t="s"><v>10</v></c><c r="B25" s="26" t="s"><v>349</v></c><c r="C25" s="26" t="s"><v>20</v></c><c r="D25" s="6" t="s"><v>658</v></c><c r="E25" s="28" t="s"><v>352</v></c><c r="F25" s="26"><v>74</v></c><c r="G25" s="26"><v>99</v></c><c r="H25" s="27" t="s"><v>350</v></c><c r="I25" s="26" t="s"><v>42</v></c><c r="J25" s="29" t="s"><v>348</v></c></row><row r="26" spans="1:10" x14ac:dyDescent="0.2"><c r="A26" s="33" t="s"><v>10</v></c><c r="B26" s="34" t="s"><v>23</v></c><c r="C26" s="21" t="s"><v>183</v></c><c r="D26" s="30" t="s"><v>587</v></c><c r="E26" s="21" t="s"><v>181</v></c><c r="F26" s="30"><v>78</v></c><c r="G26" s="30"><v>99</v></c><c r="H26" s="30" t="s"><v>42</v></c><c r="I26" s="30" t="s"><v>42</v></c><c r="J26" s="35" t="s"><v>117</v></c></row><row r="27" spans="1:10" x14ac:dyDescent="0.2"><c r="A27" s="36" t="s"><v>10</v></c><c r="B27" s="8" t="s"><v>16</v></c><c r="C27" s="6" t="s"><v>72</v></c><c r="D27" s="4" t="s"><v>587</v></c><c r="E27" s="6" t="s"><v>70</v></c><c r="F27" s="10"><v>87.2</v></c><c r="G27" s="4"><v>93</v></c><c r="H27" s="4" t="s"><v>126</v></c><c r="I27" s="4" t="s"><v>42</v></c><c r="J27" s="37" t="s"><v>127</v></c></row><row r="28" spans="1:10" ht="17" x14ac:dyDescent="0.2"><c r="A28" s="40" t="s"><v>10</v></c><c r="B28" s="6" t="s"><v>78</v></c><c r="C28" s="6" t="s"><v>74</v></c><c r="D28" s="4" t="s"><v>587</v></c><c r="E28" s="6" t="s"><v>75</v></c><c r="F28" s="9"><v>27</v></c><c r="G28" s="6"><v>99</v></c><c r="H28" s="6" t="s"><v>128</v></c><c r="I28" s="6"><v>1.75</v></c><c r="J28" s="37" t="s"><v>66</v></c></row><row r="29" spans="1:10" ht="17" x14ac:dyDescent="0.2"><c r="A29" s="40" t="s"><v>10</v></c><c r="B29" s="6" t="s"><v>78</v></c><c r="C29" s="6" t="s"><v>20</v></c><c r="D29" s="4" t="s"><v>587</v></c><c r="E29" s="6" t="s"><v>76</v></c><c r="F29" s="9"><v>31</v></c><c r="G29" s="6"><v>92</v></c><c r="H29" s="6" t="s"><v>129</v></c><c r="I29" s="6"><v>2.6</v></c><c r="J29" s="37" t="s"><v>66</v></c></row><row r="30" spans="1:10" ht="17" x14ac:dyDescent="0.2"><c r="A30" s="40" t="s"><v>10</v></c><c r="B30" s="8" t="s"><v>79</v></c><c r="C30" s="6" t="s"><v>314</v></c><c r="D30" s="4" t="s"><v>587</v></c><c r="E30" s="6" t="s"><v>80</v></c><c r="F30" s="9"><v>68</v></c><c r="G30" s="6"><v>96</v></c><c r="H30" s="6" t="s"><v>131</v></c><c r="I30" s="6" t="s"><v>42</v></c><c r="J30" s="37" t="s"><v>67</v></c></row><row r="31" spans="1:10" x14ac:dyDescent="0.2"><c r="A31" s="40" t="s"><v>10</v></c><c r="B31" s="15" t="s"><v>82</v></c><c r="C31" s="9" t="s"><v>20</v></c><c r="D31" s="4" t="s"><v>587</v></c><c r="E31" s="6" t="s"><v>83</v></c><c r="F31" s="9"><v>96</v></c><c r="G31" s="6"><v>98</v></c><c r="H31" s="6" t="s"><v>42</v></c><c r="I31" s="6" t="s"><v>42</v></c><c r="J31" s="41" t="s"><v>68</v></c></row><row r="32" spans="1:10" ht="17" x14ac:dyDescent="0.2"><c r="A32" s="23" t="s"><v>10</v></c><c r="B32" s="10" t="s"><v>223</v></c><c r="C32" s="10" t="s"><v>138</v></c><c r="D32" s="4" t="s"><v>587</v></c><c r="E32" s="6" t="s"><v>139</v></c><c r="F32" s="10" t="s"><v>42</v></c><c r="G32" s="10" t="s"><v>42</v></c><c r="H32" s="6" t="s"><v>141</v></c><c r="I32" s="10"><v>1.61</v></c><c r="J32" s="24" t="s"><v>112</v></c></row><row r="33" spans="1:10" x14ac:dyDescent="0.2"><c r="A33" s="23" t="s"><v>35</v></c><c r="B33" s="10" t="s"><v>187</v></c><c r="C33" s="10" t="s"><v>20</v></c><c r="D33" s="4" t="s"><v>587</v></c><c r="E33" s="6" t="s"><v>188</v></c><c r="F33" s="10"><v>62</v></c><c r="G33" s="10" t="s"><v>42</v></c><c r="H33" s="10" t="s"><v>42</v></c><c r="I33" s="10" t="s"><v>42</v></c><c r="J33" s="24" t="s"><v>186</v></c></row><row r="34" spans="1:10" ht="34" customHeight="1" x14ac:dyDescent="0.2"><c r="A34" s="23" t="s"><v>15</v></c><c r="B34" s="10" t="s"><v>165</v></c><c r="C34" s="10" t="s"><v>20</v></c><c r="D34" s="6" t="s"><v>587</v></c><c r="E34" s="10" t="s"><v>197</v></c><c r="F34" s="10"><v>70</v></c><c r="G34" s="10"><v>95.1</v></c><c r="H34" s="6" t="s"><v>200</v></c><c r="I34" s="10"><v>2.63</v></c><c r="J34" s="24" t="s"><v>193</v></c></row><row r="35" spans="1:10" ht="36" customHeight="1" x14ac:dyDescent="0.2"><c r="A35" s="23" t="s"><v>10</v></c><c r="B35" s="10" t="s"><v>107</v></c><c r="C35" s="9" t="s"><v>20</v></c><c r="D35" s="6" t="s"><v>587</v></c><c r="E35" s="10" t="s"><v>204</v></c><c r="F35" s="10"><v>96.7</v></c><c r="G35" s="10" t="s"><v>42</v></c><c r="H35" s="10" t="s"><v>42</v></c><c r="I35" s="10" t="s"><v>42</v></c><c r="J35" s="24" t="s"><v>201</v></c></row><row r="36" spans="1:10" ht="17" x14ac:dyDescent="0.2"><c r="A36" s="23" t="s"><v>15</v></c><c r="B36" s="10" t="s"><v>165</v></c><c r="C36" s="9" t="s"><v>20</v></c><c r="D36" s="6" t="s"><v>587</v></c><c r="E36" s="10" t="s"><v>219</v></c><c r="F36" s="10"><v>32</v></c><c r="G36" s="10" t="s"><v>208</v></c><c r="H36" s="6" t="s"><v>209</v></c><c r="I36" s="10"><v>2.5</v></c><c r="J36" s="24" t="s"><v>205</v></c></row><row r="37" spans="1:10" x14ac:dyDescent="0.2"><c r="A37" s="23" t="s"><v>10</v></c><c r="B37" s="10" t="s"><v>92</v></c><c r="C37" s="46" t="s"><v>222</v></c><c r="D37" s="6" t="s"><v>587</v></c><c r="E37" s="10" t="s"><v>221</v></c><c r="F37" s="10"><v>99</v></c><c r="G37" s="10"><v>100</v></c><c r="H37" s="6" t="s"><v>42</v></c><c r="I37" s="6" t="s"><v>42</v></c><c r="J37" s="24" t="s"><v>218</v></c></row><row r="38" spans="1:10" x14ac:dyDescent="0.2"><c r="A38" s="23" t="s"><v>10</v></c><c r="B38" s="10" t="s"><v>275</v></c><c r="C38" s="9" t="s"><v>277</v></c><c r="D38" s="6" t="s"><v>587</v></c><c r="E38" s="10" t="s"><v>276</v></c><c r="F38" s="10"><v>71</v></c><c r="G38" s="10" t="s"><v>42</v></c><c r="H38" s="6" t="s"><v>42</v></c><c r="I38" s="6" t="s"><v>42</v></c><c r="J38" s="24" t="s"><v>274</v></c></row><row r="39" spans="1:10" x14ac:dyDescent="0.2"><c r="A39" s="23" t="s"><v>10</v></c><c r="B39" s="10" t="s"><v>275</v></c><c r="C39" s="9" t="s"><v>278</v></c><c r="D39" s="6" t="s"><v>587</v></c><c r="E39" s="10" t="s"><v>276</v></c><c r="F39" s="10"><v>84</v></c><c r="G39" s="10" t="s"><v>42</v></c><c r="H39" s="6" t="s"><v>42</v></c><c r="I39" s="6" t="s"><v>42</v></c><c r="J39" s="24" t="s"><v>274</v></c></row><row r="40" spans="1:10" x14ac:dyDescent="0.2"><c r="A40" s="23" t="s"><v>10</v></c><c r="B40" s="10" t="s"><v>282</v></c><c r="C40" s="9" t="s"><v>279</v></c><c r="D40" s="6" t="s"><v>587</v></c><c r="E40" s="10" t="s"><v>276</v></c><c r="F40" s="10"><v>66</v></c><c r="G40" s="10" t="s"><v>42</v></c><c r="H40" s="6" t="s"><v>42</v></c><c r="I40" s="6" t="s"><v>42</v></c><c r="J40" s="24" t="s"><v>274</v></c></row><row r="41" spans="1:10" x14ac:dyDescent="0.2"><c r="A41" s="23" t="s"><v>10</v></c><c r="B41" s="10" t="s"><v>282</v></c><c r="C41" s="9" t="s"><v>280</v></c><c r="D41" s="6" t="s"><v>587</v></c><c r="E41" s="10" t="s"><v>281</v></c><c r="F41" s="10"><v>100</v></c><c r="G41" s="10" t="s"><v>42</v></c><c r="H41" s="6" t="s"><v>42</v></c><c r="I41" s="6" t="s"><v>42</v></c><c r="J41" s="24" t="s"><v>274</v></c></row><row r="42" spans="1:10" x14ac:dyDescent="0.2"><c r="A42" s="23" t="s"><v>10</v></c><c r="B42" s="10" t="s"><v>282</v></c><c r="C42" s="9" t="s"><v>280</v></c><c r="D42" s="6" t="s"><v>587</v></c><c r="E42" s="10" t="s"><v>283</v></c><c r="F42" s="10"><v>66</v></c><c r="G42" s="10" t="s"><v>42</v></c><c r="H42" s="6" t="s"><v>42</v></c><c r="I42" s="6" t="s"><v>42</v></c><c r="J42" s="24" t="s"><v>274</v></c></row><row r="43" spans="1:10" ht="32" x14ac:dyDescent="0.2"><c r="A43" s="23" t="s"><v>10</v></c><c r="B43" s="10" t="s"><v>165</v></c><c r="C43" s="6" t="s"><v>290</v></c><c r="D43" s="6" t="s"><v>587</v></c><c r="E43" s="4" t="s"><v>292</v></c><c r="F43" s="10"><v>80</v></c><c r="G43" s="10"><v>80</v></c><c r="H43" s="6" t="s"><v>294</v></c><c r="I43" s="10" t="s"><v>42</v></c><c r="J43" s="24" t="s"><v>291</v></c></row><row r="44" spans="1:10" ht="32" x14ac:dyDescent="0.2"><c r="A44" s="23" t="s"><v>10</v></c><c r="B44" s="10" t="s"><v>165</v></c><c r="C44" s="6" t="s"><v>407</v></c><c r="D44" s="6" t="s"><v>587</v></c><c r="E44" s="4" t="s"><v>292</v></c><c r="F44" s="10"><v>83</v></c><c r="G44" s="10"><v>81</v></c><c r="H44" s="6" t="s"><v>295</v></c><c r="I44" s="10" t="s"><v>42</v></c><c r="J44" s="24" t="s"><v>291</v></c></row><row r="45" spans="1:10" x14ac:dyDescent="0.2"><c r="A45" s="23" t="s"><v>10</v></c><c r="B45" s="10" t="s"><v>303</v></c><c r="C45" s="9" t="s"><v>183</v></c><c r="D45" s="6" t="s"><v>587</v></c><c r="E45" s="4" t="s"><v>299</v></c><c r="F45" s="10" t="s"><v>42</v></c><c r="G45" s="10" t="s"><v>42</v></c><c r="H45" s="4" t="s"><v>300</v></c><c r="I45" s="10"><v>2.4700000000000002</v></c><c r="J45" s="24" t="s"><v>298</v></c></row><row r="46" spans="1:10" x14ac:dyDescent="0.2"><c r="A46" s="23" t="s"><v>15</v></c><c r="B46" s="10" t="s"><v>307</v></c><c r="C46" s="9" t="s"><v>308</v></c><c r="D46" s="6" t="s"><v>587</v></c><c r="E46" s="10" t="s"><v>309</v></c><c r="F46" s="10"><v>96.8</v></c><c r="G46" s="10"><v>97.7</v></c><c r="H46" s="4" t="s"><v>91</v></c><c r="I46" s="10"><v>1.5</v></c><c r="J46" s="24" t="s"><v>306</v></c></row><row r="47" spans="1:10" x14ac:dyDescent="0.2"><c r="A47" s="23" t="s"><v>15</v></c><c r="B47" s="10" t="s"><v>307</v></c><c r="C47" s="9" t="s"><v>308</v></c><c r="D47" s="6" t="s"><v>587</v></c><c r="E47" s="4" t="s"><v>310</v></c><c r="F47" s="10"><v>98.9</v></c><c r="G47" s="10"><v>99</v></c><c r="H47" s="4" t="s"><v>91</v></c><c r="I47" s="10"><v>1.5</v></c><c r="J47" s="24" t="s"><v>306</v></c></row><row r="48" spans="1:10" ht="17" x14ac:dyDescent="0.2"><c r="A48" s="23" t="s"><v>10</v></c><c r="B48" s="12" t="s"><v>320</v></c><c r="C48" s="9" t="s"><v>406</v></c><c r="D48" s="6" t="s"><v>587</v></c><c r="E48" s="4" t="s"><v>75</v></c><c r="F48" s="10"><v>100</v></c><c r="G48" s="10"><v>100</v></c><c r="H48" s="6" t="s"><v>319</v></c><c r="I48" s="10"><v>2.2000000000000002</v></c><c r="J48" s="24" t="s"><v>313</v></c></row><row r="49" spans="1:10" ht="17" x14ac:dyDescent="0.2"><c r="A49" s="23" t="s"><v>29</v></c><c r="B49" s="10" t="s"><v>331</v></c><c r="C49" s="9" t="s"><v>322</v></c><c r="D49" s="6" t="s"><v>587</v></c><c r="E49" s="4" t="s"><v>330</v></c><c r="F49" s="10" t="s"><v>42</v></c><c r="G49" s="10" t="s"><v>42</v></c><c r="H49" s="6" t="s"><v>328</v></c><c r="I49" s="10"><v>3.2</v></c><c r="J49" s="24" t="s"><v>321</v></c></row><row r="50" spans="1:10" x14ac:dyDescent="0.2"><c r="A50" s="23" t="s"><v>10</v></c><c r="B50" s="10" t="s"><v>339</v></c><c r="C50" s="9" t="s"><v>340</v></c><c r="D50" s="6" t="s"><v>587</v></c><c r="E50" s="4" t="s"><v>341</v></c><c r="F50" s="10" t="s"><v>42</v></c><c r="G50" s="10"><v>70</v></c><c r="H50" s="4" t="s"><v>168</v></c><c r="I50" s="10"><v>2.4</v></c><c r="J50" s="24" t="s"><v>338</v></c></row><row r="51" spans="1:10" x14ac:dyDescent="0.2"><c r="A51" s="23" t="s"><v>10</v></c><c r="B51" s="10" t="s"><v>339</v></c><c r="C51" s="9" t="s"><v>183</v></c><c r="D51" s="6" t="s"><v>587</v></c><c r="E51" s="4" t="s"><v>341</v></c><c r="F51" s="10" t="s"><v>42</v></c><c r="G51" s="10"><v>67</v></c><c r="H51" s="4" t="s"><v>95</v></c><c r="I51" s="10"><v>1.8</v></c><c r="J51" s="24" t="s"><v>344</v></c></row><row r="52" spans="1:10" x14ac:dyDescent="0.2"><c r="A52" s="23" t="s"><v>10</v></c><c r="B52" s="10" t="s"><v>349</v></c><c r="C52" s="9" t="s"><v>354</v></c><c r="D52" s="6" t="s"><v>587</v></c><c r="E52" s="4" t="s"><v>335</v></c><c r="F52" s="10"><v>96</v></c><c r="G52" s="10"><v>98</v></c><c r="H52" s="4" t="s"><v>355</v></c><c r="I52" s="10" t="s"><v>42</v></c><c r="J52" s="24" t="s"><v>353</v></c></row><row r="53" spans="1:10" x14ac:dyDescent="0.2"><c r="A53" s="23" t="s"><v>15</v></c><c r="B53" s="10" t="s"><v>165</v></c><c r="C53" s="9" t="s"><v>20</v></c><c r="D53" s="6" t="s"><v>587</v></c><c r="E53" s="4" t="s"><v>361</v></c><c r="F53" s="10"><v>5</v></c><c r="G53" s="4" t="s"><v>42</v></c><c r="H53" s="4" t="s"><v>42</v></c><c r="I53" s="10" t="s"><v>42</v></c><c r="J53" s="24" t="s"><v>359</v></c></row><row r="54" spans="1:10" x14ac:dyDescent="0.2"><c r="A54" s="23" t="s"><v>15</v></c><c r="B54" s="10" t="s"><v>165</v></c><c r="C54" s="9" t="s"><v>360</v></c><c r="D54" s="6" t="s"><v>587</v></c><c r="E54" s="4" t="s"><v>361</v></c><c r="F54" s="10"><v>23</v></c><c r="G54" s="4" t="s"><v>42</v></c><c r="H54" s="10" t="s"><v>42</v></c><c r="I54" s="10" t="s"><v>42</v></c><c r="J54" s="24" t="s"><v>359</v></c></row><row r="55" spans="1:10" x14ac:dyDescent="0.2"><c r="A55" s="23" t="s"><v>10</v></c><c r="B55" s="10" t="s"><v>165</v></c><c r="C55" s="9" t="s"><v>20</v></c><c r="D55" s="6" t="s"><v>587</v></c><c r="E55" s="4" t="s"><v>361</v></c><c r="F55" s="10"><v>2</v></c><c r="G55" s="4" t="s"><v>42</v></c><c r="H55" s="4" t="s"><v>42</v></c><c r="I55" s="10" t="s"><v>42</v></c><c r="J55" s="24" t="s"><v>359</v></c></row><row r="56" spans="1:10" x14ac:dyDescent="0.2"><c r="A56" s="23" t="s"><v>10</v></c><c r="B56" s="10" t="s"><v>165</v></c><c r="C56" s="9" t="s"><v>360</v></c><c r="D56" s="6" t="s"><v>587</v></c><c r="E56" s="4" t="s"><v>361</v></c><c r="F56" s="10"><v>17</v></c><c r="G56" s="4" t="s"><v>42</v></c><c r="H56" s="10" t="s"><v>42</v></c><c r="I56" s="10" t="s"><v>42</v></c><c r="J56" s="24" t="s"><v>359</v></c></row><row r="57" spans="1:10" x14ac:dyDescent="0.2"><c r="A57" s="23" t="s"><v>35</v></c><c r="B57" s="10" t="s"><v>165</v></c><c r="C57" s="9" t="s"><v>20</v></c><c r="D57" s="6" t="s"><v>587</v></c><c r="E57" s="4" t="s"><v>366</v></c><c r="F57" s="10"><v>71.599999999999994</v></c><c r="G57" s="10"><v>96.1</v></c><c r="H57" s="10" t="s"><v>42</v></c><c r="I57" s="10" t="s"><v>42</v></c><c r="J57" s="24" t="s"><v>364</v></c></row><row r="58" spans="1:10" x14ac:dyDescent="0.2"><c r="A58" s="23" t="s"><v>35</v></c><c r="B58" s="10" t="s"><v>43</v></c><c r="C58" s="9" t="s"><v>20</v></c><c r="D58" s="6" t="s"><v>587</v></c><c r="E58" s="4" t="s"><v>369</v></c><c r="F58" s="10"><v>63.5</v></c><c r="G58" s="6" t="s"><v>42</v></c><c r="H58" s="6" t="s"><v>42</v></c><c r="I58" s="10" t="s"><v>42</v></c><c r="J58" s="24" t="s"><v>367</v></c></row><row r="59" spans="1:10" ht="17" x14ac:dyDescent="0.2"><c r="A59" s="23" t="s"><v>10</v></c><c r="B59" s="10" t="s"><v>382</v></c><c r="C59" s="9" t="s"><v>20</v></c><c r="D59" s="6" t="s"><v>587</v></c><c r="E59" s="4" t="s"><v>383</v></c><c r="F59" s="10"><v>95.6</v></c><c r="G59" s="10"><v>98.2</v></c><c r="H59" s="6" t="s"><v>385</v></c><c r="I59" s="10"><v>2.33</v></c><c r="J59" s="24" t="s"><v>386</v></c></row><row r="60" spans="1:10" ht="17" x14ac:dyDescent="0.2"><c r="A60" s="23" t="s"><v>15</v></c><c r="B60" s="10" t="s"><v>396</v></c><c r="C60" s="9" t="s"><v>20</v></c><c r="D60" s="6" t="s"><v>587</v></c><c r="E60" s="4" t="s"><v>389</v></c><c r="F60" s="10"><v>98</v></c><c r="G60" s="10" t="s"><v>42</v></c><c r="H60" s="6" t="s"><v>395</v></c><c r="I60" s="10" t="s"><v>42</v></c><c r="J60" s="24" t="s"><v>388</v></c></row><row r="61" spans="1:10" ht="17" x14ac:dyDescent="0.2"><c r="A61" s="23" t="s"><v>15</v></c><c r="B61" s="10" t="s"><v>165</v></c><c r="C61" s="9" t="s"><v>183</v></c><c r="D61" s="6" t="s"><v>587</v></c><c r="E61" s="4" t="s"><v>409</v></c><c r="F61" s="10"><v>36.799999999999997</v></c><c r="G61" s="10"><v>99.9</v></c><c r="H61" s="6" t="s"><v>297</v></c><c r="I61" s="10"><v>1.3</v></c><c r="J61" s="24" t="s"><v>408</v></c></row><row r="62" spans="1:10" x14ac:dyDescent="0.2"><c r="A62" s="23" t="s"><v>15</v></c><c r="B62" s="10" t="s"><v>165</v></c><c r="C62" s="9" t="s"><v>424</v></c><c r="D62" s="10" t="s"><v>587</v></c><c r="E62" s="4" t="s"><v>427</v></c><c r="F62" s="10"><v>37.5</v></c><c r="G62" s="10"><v>82.5</v></c><c r="H62" s="4" t="s"><v>42</v></c><c r="I62" s="4" t="s"><v>42</v></c><c r="J62" s="24" t="s"><v>429</v></c></row><row r="63" spans="1:10" x14ac:dyDescent="0.2"><c r="A63" s="23" t="s"><v>10</v></c><c r="B63" s="10" t="s"><v>303</v></c><c r="C63" s="9" t="s"><v>20</v></c><c r="D63" s="10" t="s"><v>587</v></c><c r="E63" s="4" t="s"><v>433</v></c><c r="F63" s="10"><v>69</v></c><c r="G63" s="10" t="s"><v>42</v></c><c r="H63" s="4" t="s"><v>434</v></c><c r="I63" s="4" t="s"><v>42</v></c><c r="J63" s="24" t="s"><v>430</v></c></row><row r="64" spans="1:10" x14ac:dyDescent="0.2"><c r="A64" s="42" t="s"><v>10</v></c><c r="B64" s="11" t="s"><v>93</v></c><c r="C64" s="39" t="s"><v>20</v></c><c r="D64" s="11" t="s"><v>587</v></c><c r="E64" s="5" t="s"><v>439</v></c><c r="F64" s="11"><v>96</v></c><c r="G64" s="11"><v>95</v></c><c r="H64" s="5" t="s"><v>91</v></c><c r="I64" s="5"><v>3.2</v></c><c r="J64" s="43" t="s"><v>437</v></c></row><row r="65" spans="1:10" x14ac:dyDescent="0.2"><c r="A65" s="23" t="s"><v>10</v></c><c r="B65" s="10" t="s"><v>339</v></c><c r="C65" s="9" t="s"><v>183</v></c><c r="D65" s="10" t="s"><v>587</v></c><c r="E65" s="4" t="s"><v>449</v></c><c r="F65" s="10"><v>98</v></c><c r="G65" s="10" t="s"><v>42</v></c><c r="H65" s="4" t="s"><v>95</v></c><c r="I65" s="10"><v>3</v></c><c r="J65" s="24" t="s"><v>450</v></c></row><row r="66" spans="1:10" x14ac:dyDescent="0.2"><c r="A66" s="23" t="s"><v>10</v></c><c r="B66" s="10" t="s"><v>339</v></c><c r="C66" s="9" t="s"><v>20</v></c><c r="D66" s="10" t="s"><v>587</v></c><c r="E66" s="4" t="s"><v>315</v></c><c r="F66" s="10" t="s"><v>42</v></c><c r="G66" s="10" t="s"><v>42</v></c><c r="H66" s="4" t="s"><v>454</v></c><c r="I66" s="10"><v>1.67</v></c><c r="J66" s="24" t="s"><v>452</v></c></row><row r="67" spans="1:10" ht="17" x14ac:dyDescent="0.2"><c r="A67" s="23" t="s"><v>97</v></c><c r="B67" s="10" t="s"><v>107</v></c><c r="C67" s="9" t="s"><v>20</v></c><c r="D67" s="10" t="s"><v>587</v></c><c r="E67" s="10" t="s"><v>468</v></c><c r="F67" s="9"><v>80</v></c><c r="G67" s="10" t="s"><v>42</v></c><c r="H67" s="6" t="s"><v>461</v></c><c r="I67" s="10"><v>1.77</v></c><c r="J67" s="24" t="s"><v>462</v></c></row><row r="68" spans="1:10" x14ac:dyDescent="0.2"><c r="A68" s="23" t="s"><v>35</v></c><c r="B68" s="10" t="s"><v>492</v></c><c r="C68" s="9" t="s"><v>12</v></c><c r="D68" s="10" t="s"><v>587</v></c><c r="E68" s="10" t="s"><v>494</v></c><c r="F68" s="10" t="s"><v>42</v></c><c r="G68" s="10" t="s"><v>42</v></c><c r="H68" s="4" t="s"><v>495</v></c><c r="I68" s="10"><v>1.46</v></c><c r="J68" s="24" t="s"><v>496</v></c></row><row r="69" spans="1:10" x14ac:dyDescent="0.2"><c r="A69" s="23" t="s"><v>35</v></c><c r="B69" s="10" t="s"><v>493</v></c><c r="C69" s="9" t="s"><v>12</v></c><c r="D69" s="10" t="s"><v>587</v></c><c r="E69" s="10" t="s"><v>494</v></c><c r="F69" s="10" t="s"><v>42</v></c><c r="G69" s="10" t="s"><v>42</v></c><c r="H69" s="4" t="s"><v>422</v></c><c r="I69" s="6"><v>1.23</v></c><c r="J69" s="24" t="s"><v>496</v></c></row><row r="70" spans="1:10" ht="17" x14ac:dyDescent="0.2"><c r="A70" s="23" t="s"><v>285</v></c><c r="B70" s="10" t="s"><v>107</v></c><c r="C70" s="9" t="s"><v>524</v></c><c r="D70" s="10" t="s"><v>587</v></c><c r="E70" s="10" t="s"><v>532</v></c><c r="F70" s="10"><v>96.6</v></c><c r="G70" s="10"><v>92.6</v></c><c r="H70" s="6" t="s"><v>534</v></c><c r="I70" s="10"><v>1.97</v></c><c r="J70" s="24" t="s"><v>535</v></c></row><row r="71" spans="1:10" ht="17" x14ac:dyDescent="0.2"><c r="A71" s="23" t="s"><v>15</v></c><c r="B71" s="10" t="s"><v>339</v></c><c r="C71" s="9" t="s"><v>20</v></c><c r="D71" s="10" t="s"><v>587</v></c><c r="E71" s="10" t="s"><v>565</v></c><c r="F71" s="10" t="s"><v>42</v></c><c r="G71" s="10"><v>100</v></c><c r="H71" s="6" t="s"><v>385</v></c><c r="I71" s="10"><v>2.5</v></c><c r="J71" s="24" t="s"><v>564</v></c></row><row r="72" spans="1:10" ht="17" x14ac:dyDescent="0.2"><c r="A72" s="23" t="s"><v>10</v></c><c r="B72" s="10" t="s"><v>339</v></c><c r="C72" s="9" t="s"><v>20</v></c><c r="D72" s="10" t="s"><v>587</v></c><c r="E72" s="10" t="s"><v>565</v></c><c r="F72" s="10" t="s"><v>42</v></c><c r="G72" s="10" t="s"><v>42</v></c><c r="H72" s="6" t="s"><v>573</v></c><c r="I72" s="10"><v>2.2000000000000002</v></c><c r="J72" s="24" t="s"><v>572</v></c></row><row r="73" spans="1:10" ht="18" thickBot="1" x14ac:dyDescent="0.25"><c r="A73" s="25" t="s"><v>10</v></c><c r="B73" s="26" t="s"><v>339</v></c><c r="C73" s="31" t="s"><v>20</v></c><c r="D73" s="26" t="s"><v>587</v></c><c r="E73" s="26" t="s"><v>578</v></c><c r="F73" s="26" t="s"><v>42</v></c><c r="G73" s="26"><v>97</v></c><c r="H73" s="27" t="s"><v>576</v></c><c r="I73" s="26"><v>2.7</v></c><c r="J73" s="29" t="s"><v>574</v></c></row><row r="74" spans="1:10" ht="17" x14ac:dyDescent="0.2"><c r="A74" s="44" t="s"><v>10</v></c><c r="B74" s="34" t="s"><v>79</v></c><c r="C74" s="21" t="s"><v>314</v></c><c r="D74" s="21" t="s"><v>586</v></c><c r="E74" s="21" t="s"><v>81</v></c><c r="F74" s="32"><v>25</v></c><c r="G74" s="21"><v>95</v></c><c r="H74" s="21" t="s"><v>132</v></c><c r="I74" s="21" t="s"><v>42</v></c><c r="J74" s="35" t="s"><v>67</v></c></row><row r="75" spans="1:10" ht="17" x14ac:dyDescent="0.2"><c r="A75" s="40" t="s"><v>97</v></c><c r="B75" s="10" t="s"><v>107</v></c><c r="C75" s="9" t="s"><v>20</v></c><c r="D75" s="6" t="s"><v>586</v></c><c r="E75" s="6" t="s"><v>100</v></c><c r="F75" s="9" t="s"><v>108</v></c><c r="G75" s="10" t="s"><v>42</v></c><c r="H75" s="6" t="s"><v>102</v></c><c r="I75" s="10"><v>3.8</v></c><c r="J75" s="37" t="s"><v>101</v></c></row><row r="76" spans="1:10" ht="17" x14ac:dyDescent="0.2"><c r="A76" s="23" t="s"><v>98</v></c><c r="B76" s="10" t="s"><v>213</v></c><c r="C76" s="9" t="s"><v>20</v></c><c r="D76" s="6" t="s"><v>586</v></c><c r="E76" s="6" t="s"><v>100</v></c><c r="F76" s="9" t="s"><v>110</v></c><c r="G76" s="10" t="s"><v>42</v></c><c r="H76" s="6" t="s"><v>104</v></c><c r="I76" s="10"><v>2.4</v></c><c r="J76" s="37" t="s"><v>101</v></c></row><row r="77" spans="1:10" x14ac:dyDescent="0.2"><c r="A77" s="23" t="s"><v>97</v></c><c r="B77" s="10" t="s"><v>107</v></c><c r="C77" s="9" t="s"><v>20</v></c><c r="D77" s="6" t="s"><v>586</v></c><c r="E77" s="6" t="s"><v>134</v></c><c r="F77" s="10"><v>86</v></c><c r="G77" s="10"><v>78</v></c><c r="H77" s="6" t="s"><v>42</v></c><c r="I77" s="6" t="s"><v>42</v></c><c r="J77" s="24" t="s"><v>111</v></c></row><row r="78" spans="1:10" x14ac:dyDescent="0.2"><c r="A78" s="23" t="s"><v>35</v></c><c r="B78" s="10" t="s"><v>165</v></c><c r="C78" s="9" t="s"><v>166</v></c><c r="D78" s="6" t="s"><v>586</v></c><c r="E78" s="6" t="s"><v>174</v></c><c r="F78" s="10"><v>52</v></c><c r="G78" s="10"><v>94</v></c><c r="H78" s="4" t="s"><v>126</v></c><c r="I78" s="10"><v>2</v></c><c r="J78" s="24" t="s"><v>164</v></c></row><row r="79" spans="1:10" x14ac:dyDescent="0.2"><c r="A79" s="23" t="s"><v>10</v></c><c r="B79" s="10" t="s"><v>282</v></c><c r="C79" s="9" t="s"><v>280</v></c><c r="D79" s="6" t="s"><v>586</v></c><c r="E79" s="10" t="s"><v>284</v></c><c r="F79" s="10"><v>66</v></c><c r="G79" s="10" t="s"><v>42</v></c><c r="H79" s="6" t="s"><v>42</v></c><c r="I79" s="6" t="s"><v>42</v></c><c r="J79" s="24" t="s"><v>274</v></c></row><row r="80" spans="1:10" x14ac:dyDescent="0.2"><c r="A80" s="23" t="s"><v>10</v></c><c r="B80" s="10" t="s"><v>339</v></c><c r="C80" s="9" t="s"><v>20</v></c><c r="D80" s="6" t="s"><v>586</v></c><c r="E80" s="4" t="s"><v>174</v></c><c r="F80" s="10"><v>98</v></c><c r="G80" s="10"><v>94</v></c><c r="H80" s="4" t="s"><v>91</v></c><c r="I80" s="10"><v>2.7</v></c><c r="J80" s="24" t="s"><v>414</v></c></row><row r="81" spans="1:10" x14ac:dyDescent="0.2"><c r="A81" s="23" t="s"><v>15</v></c><c r="B81" s="10" t="s"><v>165</v></c><c r="C81" s="9" t="s"><v>424</v></c><c r="D81" s="10" t="s"><v>586</v></c><c r="E81" s="4" t="s"><v>428</v></c><c r="F81" s="10"><v>39</v></c><c r="G81" s="10"><v>86.4</v></c><c r="H81" s="4" t="s"><v>42</v></c><c r="I81" s="4" t="s"><v>42</v></c><c r="J81" s="24" t="s"><v>429</v></c></row><row r="82" spans="1:10" ht="17" x14ac:dyDescent="0.2"><c r="A82" s="40" t="s"><v>10</v></c><c r="B82" s="8" t="s"><v>79</v></c><c r="C82" s="6" t="s"><v>314</v></c><c r="D82" s="4" t="s"><v>585</v></c><c r="E82" s="6" t="s"><v>296</v></c><c r="F82" s="9"><v>70</v></c><c r="G82" s="6"><v>97</v></c><c r="H82" s="6" t="s"><v>297</v></c><c r="I82" s="6" t="s"><v>42</v></c><c r="J82" s="37" t="s"><v>67</v></c></row><row r="83" spans="1:10" ht="17" x14ac:dyDescent="0.2"><c r="A83" s="23" t="s"><v>15</v></c><c r="B83" s="10" t="s"><v>165</v></c><c r="C83" s="9" t="s"><v>20</v></c><c r="D83" s="6" t="s"><v>588</v></c><c r="E83" s="4" t="s"><v>404</v></c><c r="F83" s="10"><v>94</v></c><c r="G83" s="10"><v>95</v></c><c r="H83" s="6" t="s"><v>401</v></c><c r="I83" s="10" t="s"><v>42</v></c><c r="J83" s="24" t="s"><v>403</v></c></row><row r="84" spans="1:10" ht="17" x14ac:dyDescent="0.2"><c r="A84" s="23" t="s"><v>15</v></c><c r="B84" s="10" t="s"><v>165</v></c><c r="C84" s="9" t="s"><v>20</v></c><c r="D84" s="6" t="s"><v>589</v></c><c r="E84" s="4" t="s"><v>404</v></c><c r="F84" s="10"><v>94</v></c><c r="G84" s="10"><v>95</v></c><c r="H84" s="6" t="s"><v>402</v></c><c r="I84" s="10" t="s"><v>42</v></c><c r="J84" s="24" t="s"><v>403</v></c></row><row r="85" spans="1:10" ht="17" x14ac:dyDescent="0.2"><c r="A85" s="23" t="s"><v>15</v></c><c r="B85" s="10" t="s"><v>165</v></c><c r="C85" s="9" t="s"><v>20</v></c><c r="D85" s="6" t="s"><v>590</v></c><c r="E85" s="4" t="s"><v>404</v></c><c r="F85" s="10"><v>90</v></c><c r="G85" s="10"><v>93</v></c><c r="H85" s="6" t="s"><v>399</v></c><c r="I85" s="10" t="s"><v>42</v></c><c r="J85" s="24" t="s"><v>403</v></c></row><row r="86" spans="1:10" ht="17" x14ac:dyDescent="0.2"><c r="A86" s="23" t="s"><v>15</v></c><c r="B86" s="10" t="s"><v>165</v></c><c r="C86" s="9" t="s"><v>20</v></c><c r="D86" s="6" t="s"><v>591</v></c><c r="E86" s="10" t="s"><v>207</v></c><c r="F86" s="10"><v>63</v></c><c r="G86" s="10" t="s"><v>208</v></c><c r="H86" s="6" t="s"><v>212</v></c><c r="I86" s="10"><v>3.9</v></c><c r="J86" s="24" t="s"><v>205</v></c></row><row r="87" spans="1:10" x14ac:dyDescent="0.2"><c r="A87" s="40" t="s"><v>10</v></c><c r="B87" s="15" t="s"><v>82</v></c><c r="C87" s="9" t="s"><v>86</v></c><c r="D87" s="4" t="s"><v>592</v></c><c r="E87" s="6" t="s"><v>358</v></c><c r="F87" s="9"><v>36.71</v></c><c r="G87" s="6"><v>97</v></c><c r="H87" s="6" t="s"><v>42</v></c><c r="I87" s="6" t="s"><v>42</v></c><c r="J87" s="41" t="s"><v>68</v></c></row><row r="88" spans="1:10" ht="30" x14ac:dyDescent="0.2"><c r="A88" s="36" t="s"><v>10</v></c><c r="B88" s="8" t="s"><v>16</v></c><c r="C88" s="6" t="s"><v>72</v></c><c r="D88" s="6" t="s"><v>593</v></c><c r="E88" s="6" t="s"><v>73</v></c><c r="F88" s="10"><v>85</v></c><c r="G88" s="4"><v>92</v></c><c r="H88" s="4" t="s"><v>126</v></c><c r="I88" s="4" t="s"><v>42</v></c><c r="J88" s="37" t="s"><v>127</v></c></row><row r="89" spans="1:10" ht="30" x14ac:dyDescent="0.2"><c r="A89" s="36" t="s"><v>10</v></c><c r="B89" s="8" t="s"><v>71</v></c><c r="C89" s="6" t="s"><v>72</v></c><c r="D89" s="6" t="s"><v>593</v></c><c r="E89" s="6" t="s"><v>73</v></c><c r="F89" s="10"><v>83</v></c><c r="G89" s="4"><v>90</v></c><c r="H89" s="4" t="s"><v>126</v></c><c r="I89" s="4" t="s"><v>42</v></c><c r="J89" s="37" t="s"><v>127</v></c></row><row r="90" spans="1:10" ht="17" x14ac:dyDescent="0.2"><c r="A90" s="40" t="s"><v>97</v></c><c r="B90" s="10" t="s"><v>107</v></c><c r="C90" s="9" t="s"><v>20</v></c><c r="D90" s="6" t="s"><v>594</v></c><c r="E90" s="6" t="s"><v>99</v></c><c r="F90" s="9" t="s"><v>215</v></c><c r="G90" s="10" t="s"><v>42</v></c><c r="H90" s="6" t="s"><v>217</v></c><c r="I90" s="10"><v>3.9</v></c><c r="J90" s="37" t="s"><v>101</v></c></row><row r="91" spans="1:10" ht="17" x14ac:dyDescent="0.2"><c r="A91" s="23" t="s"><v>98</v></c><c r="B91" s="10" t="s"><v>107</v></c><c r="C91" s="9" t="s"><v>20</v></c><c r="D91" s="6" t="s"><v>594</v></c><c r="E91" s="6" t="s"><v>100</v></c><c r="F91" s="9" t="s"><v>110</v></c><c r="G91" s="10" t="s"><v>42</v></c><c r="H91" s="6" t="s"><v>106</v></c><c r="I91" s="10"><v>2.9</v></c><c r="J91" s="37" t="s"><v>101</v></c></row><row r="92" spans="1:10" x14ac:dyDescent="0.2"><c r="A92" s="23" t="s"><v>97</v></c><c r="B92" s="10" t="s"><v>107</v></c><c r="C92" s="9" t="s"><v>20</v></c><c r="D92" s="6" t="s"><v>594</v></c><c r="E92" s="6" t="s"><v>134</v></c><c r="F92" s="10"><v>83</v></c><c r="G92" s="10"><v>92</v></c><c r="H92" s="6" t="s"><v>42</v></c><c r="I92" s="6" t="s"><v>42</v></c><c r="J92" s="24" t="s"><v>111</v></c></row><row r="93" spans="1:10" ht="17" x14ac:dyDescent="0.2"><c r="A93" s="23" t="s"><v>285</v></c><c r="B93" s="10" t="s"><v>107</v></c><c r="C93" s="9" t="s"><v>288</v></c><c r="D93" s="6" t="s"><v>594</v></c><c r="E93" s="4" t="s"><v>289</v></c><c r="F93" s="10"><v>37.1</v></c><c r="G93" s="10" t="s"><v>42</v></c><c r="H93" s="6" t="s"><v>286</v></c><c r="I93" s="10"><v>2.0299999999999998</v></c><c r="J93" s="24" t="s"><v>287</v></c></row><row r="94" spans="1:10" x14ac:dyDescent="0.2"><c r="A94" s="23" t="s"><v>15</v></c><c r="B94" s="10" t="s"><v>307</v></c><c r="C94" s="9" t="s"><v>308</v></c><c r="D94" s="6" t="s"><v>594</v></c><c r="E94" s="10" t="s"><v>311</v></c><c r="F94" s="10"><v>98.4</v></c><c r="G94" s="10"><v>98.4</v></c><c r="H94" s="4" t="s"><v>91</v></c><c r="I94" s="10"><v>1.5</v></c><c r="J94" s="24" t="s"><v>306</v></c></row><row r="95" spans="1:10" x14ac:dyDescent="0.2"><c r="A95" s="23" t="s"><v>15</v></c><c r="B95" s="10" t="s"><v>307</v></c><c r="C95" s="9" t="s"><v>308</v></c><c r="D95" s="6" t="s"><v>594</v></c><c r="E95" s="4" t="s"><v>312</v></c><c r="F95" s="10"><v>37.200000000000003</v></c><c r="G95" s="10"><v>37.200000000000003</v></c><c r="H95" s="4" t="s"><v>170</v></c><c r="I95" s="10"><v>2.5499999999999998</v></c><c r="J95" s="24" t="s"><v>306</v></c></row><row r="96" spans="1:10" ht="17" x14ac:dyDescent="0.2"><c r="A96" s="23" t="s"><v>285</v></c><c r="B96" s="12" t="s"><v>337</v></c><c r="C96" s="9" t="s"><v>333</v></c><c r="D96" s="6" t="s"><v>594</v></c><c r="E96" s="4" t="s"><v>335</v></c><c r="F96" s="10"><v>66</v></c><c r="G96" s="10"><v>82</v></c><c r="H96" s="6" t="s"><v>211</v></c><c r="I96" s="10"><v>1.82</v></c><c r="J96" s="24" t="s"><v>332</v></c></row><row r="97" spans="1:10" ht="17" x14ac:dyDescent="0.2"><c r="A97" s="23" t="s"><v>285</v></c><c r="B97" s="12" t="s"><v>337</v></c><c r="C97" s="9" t="s"><v>333</v></c><c r="D97" s="6" t="s"><v>594</v></c><c r="E97" s="4" t="s"><v>336</v></c><c r="F97" s="10"><v>99</v></c><c r="G97" s="10"><v>90</v></c><c r="H97" s="6" t="s"><v>211</v></c><c r="I97" s="10"><v>1.82</v></c><c r="J97" s="24" t="s"><v>332</v></c></row><row r="98" spans="1:10" x14ac:dyDescent="0.2"><c r="A98" s="23" t="s"><v>10</v></c><c r="B98" s="10" t="s"><v>349</v></c><c r="C98" s="9" t="s"><v>354</v></c><c r="D98" s="6" t="s"><v>594</v></c><c r="E98" s="4" t="s"><v>357</v></c><c r="F98" s="10"><v>82.64</v></c><c r="G98" s="10"><v>98</v></c><c r="H98" s="4" t="s"><v>345</v></c><c r="I98" s="10" t="s"><v>42</v></c><c r="J98" s="24" t="s"><v>353</v></c></row><row r="99" spans="1:10" ht="17" x14ac:dyDescent="0.2"><c r="A99" s="23" t="s"><v>15</v></c><c r="B99" s="10" t="s"><v>165</v></c><c r="C99" s="9" t="s"><v>20</v></c><c r="D99" s="6" t="s"><v>594</v></c><c r="E99" s="4" t="s"><v>405</v></c><c r="F99" s="10"><v>94</v></c><c r="G99" s="10"><v>93</v></c><c r="H99" s="6" t="s"><v>398</v></c><c r="I99" s="10" t="s"><v>42</v></c><c r="J99" s="24" t="s"><v>403</v></c></row><row r="100" spans="1:10" ht="17" x14ac:dyDescent="0.2"><c r="A100" s="23" t="s"><v>10</v></c><c r="B100" s="10" t="s"><v>382</v></c><c r="C100" s="9" t="s"><v>20</v></c><c r="D100" s="6" t="s"><v>596</v></c><c r="E100" s="4" t="s"><v>384</v></c><c r="F100" s="10"><v>96.7</v></c><c r="G100" s="10"><v>98.3</v></c><c r="H100" s="6" t="s"><v>387</v></c><c r="I100" s="10"><v>2.34</v></c><c r="J100" s="24" t="s"><v>386</v></c></row><row r="101" spans="1:10" x14ac:dyDescent="0.2"><c r="A101" s="40" t="s"><v>10</v></c><c r="B101" s="10" t="s"><v>93</v></c><c r="C101" s="9" t="s"><v>20</v></c><c r="D101" s="6" t="s"><v>595</v></c><c r="E101" s="6" t="s"><v>94</v></c><c r="F101" s="9"><v>99</v></c><c r="G101" s="6"><v>96</v></c><c r="H101" s="4" t="s"><v>95</v></c><c r="I101" s="6" t="s"><v>42</v></c><c r="J101" s="37" t="s"><v>69</v></c></row><row r="102" spans="1:10" x14ac:dyDescent="0.2"><c r="A102" s="23" t="s"><v>10</v></c><c r="B102" s="10" t="s"><v>92</v></c><c r="C102" s="46" t="s"><v>222</v></c><c r="D102" s="6" t="s"><v>595</v></c><c r="E102" s="10" t="s"><v>221</v></c><c r="F102" s="10"><v>42</v></c><c r="G102" s="10"><v>100</v></c><c r="H102" s="6" t="s"><v>42</v></c><c r="I102" s="6" t="s"><v>42</v></c><c r="J102" s="24" t="s"><v>218</v></c></row><row r="103" spans="1:10" ht="17" x14ac:dyDescent="0.2"><c r="A103" s="23" t="s"><v>10</v></c><c r="B103" s="12" t="s"><v>320</v></c><c r="C103" s="9" t="s"><v>406</v></c><c r="D103" s="6" t="s"><v>597</v></c><c r="E103" s="4" t="s"><v>316</v></c><c r="F103" s="10"><v>99</v></c><c r="G103" s="10"><v>99.5</v></c><c r="H103" s="6" t="s"><v>319</v></c><c r="I103" s="10"><v>2</v></c><c r="J103" s="24" t="s"><v>313</v></c></row><row r="104" spans="1:10" x14ac:dyDescent="0.2"><c r="A104" s="23" t="s"><v>10</v></c><c r="B104" s="10" t="s"><v>380</v></c><c r="C104" s="9" t="s"><v>20</v></c><c r="D104" s="6" t="s"><v>597</v></c><c r="E104" s="4" t="s"><v>381</v></c><c r="F104" s="10"><v>80</v></c><c r="G104" s="10" t="s"><v>42</v></c><c r="H104" s="6" t="s"><v>42</v></c><c r="I104" s="10" t="s"><v>42</v></c><c r="J104" s="24" t="s"><v>379</v></c></row><row r="105" spans="1:10" ht="17" x14ac:dyDescent="0.2"><c r="A105" s="23" t="s"><v>10</v></c><c r="B105" s="10" t="s"><v>382</v></c><c r="C105" s="9" t="s"><v>20</v></c><c r="D105" s="6" t="s"><v>597</v></c><c r="E105" s="4" t="s"><v>384</v></c><c r="F105" s="10"><v>93.4</v></c><c r="G105" s="10"><v>98.2</v></c><c r="H105" s="6" t="s"><v>350</v></c><c r="I105" s="10"><v>1.46</v></c><c r="J105" s="24" t="s"><v>386</v></c></row><row r="106" spans="1:10" ht="17" x14ac:dyDescent="0.2"><c r="A106" s="23" t="s"><v>15</v></c><c r="B106" s="10" t="s"><v>396</v></c><c r="C106" s="9" t="s"><v>20</v></c><c r="D106" s="6" t="s"><v>597</v></c><c r="E106" s="4" t="s"><v>393</v></c><c r="F106" s="10"><v>98</v></c><c r="G106" s="10" t="s"><v>42</v></c><c r="H106" s="6" t="s"><v>394</v></c><c r="I106" s="10" t="s"><v>42</v></c><c r="J106" s="24" t="s"><v>388</v></c></row><row r="107" spans="1:10" ht="17" x14ac:dyDescent="0.2"><c r="A107" s="23" t="s"><v>15</v></c><c r="B107" s="10" t="s"><v>165</v></c><c r="C107" s="9" t="s"><v>183</v></c><c r="D107" s="6" t="s"><v>597</v></c><c r="E107" s="4" t="s"><v>410</v></c><c r="F107" s="10"><v>35.5</v></c><c r="G107" s="10"><v>98.2</v></c><c r="H107" s="6" t="s"><v>411</v></c><c r="I107" s="10"><v>1.08</v></c><c r="J107" s="24" t="s"><v>408</v></c></row><row r="108" spans="1:10" ht="17" x14ac:dyDescent="0.2"><c r="A108" s="23" t="s"><v>15</v></c><c r="B108" s="10" t="s"><v>165</v></c><c r="C108" s="9" t="s"><v>20</v></c><c r="D108" s="6" t="s"><v>598</v></c><c r="E108" s="10" t="s"><v>206</v></c><c r="F108" s="10"><v>57</v></c><c r="G108" s="10" t="s"><v>208</v></c><c r="H108" s="6" t="s"><v>211</v></c><c r="I108" s="10"><v>3.16</v></c><c r="J108" s="24" t="s"><v>205</v></c></row><row r="109" spans="1:10" x14ac:dyDescent="0.2"><c r="A109" s="23" t="s"><v>10</v></c><c r="B109" s="10" t="s"><v>223</v></c><c r="C109" s="46" t="s"><v>20</v></c><c r="D109" s="6" t="s"><v>599</v></c><c r="E109" s="10" t="s"><v>273</v></c><c r="F109" s="10"><v>95.3</v></c><c r="G109" s="10"><v>99</v></c><c r="H109" s="4" t="s"><v>272</v></c><c r="I109" s="10"><v>3.6</v></c><c r="J109" s="24" t="s"><v>271</v></c></row><row r="110" spans="1:10" x14ac:dyDescent="0.2"><c r="A110" s="23" t="s"><v>35</v></c><c r="B110" s="10" t="s"><v>165</v></c><c r="C110" s="9" t="s"><v>166</v></c><c r="D110" s="6" t="s"><v>600</v></c><c r="E110" s="6" t="s"><v>167</v></c><c r="F110" s="10"><v>49</v></c><c r="G110" s="10"><v>98</v></c><c r="H110" s="4" t="s"><v>168</v></c><c r="I110" s="10"><v>1.9</v></c><c r="J110" s="24" t="s"><v>164</v></c></row><row r="111" spans="1:10" ht="17" x14ac:dyDescent="0.2"><c r="A111" s="23" t="s"><v>35</v></c><c r="B111" s="10" t="s"><v>165</v></c><c r="C111" s="9" t="s"><v>173</v></c><c r="D111" s="6" t="s"><v>600</v></c><c r="E111" s="6" t="s"><v>167</v></c><c r="F111" s="10"><v>82</v></c><c r="G111" s="10"><v>93</v></c><c r="H111" s="4" t="s"><v>170</v></c><c r="I111" s="10"><v>2.5</v></c><c r="J111" s="24" t="s"><v>164</v></c></row><row r="112" spans="1:10" ht="30" x14ac:dyDescent="0.2"><c r="A112" s="23" t="s"><v>10</v></c><c r="B112" s="10" t="s"><v>107</v></c><c r="C112" s="9" t="s"><v>203</v></c><c r="D112" s="6" t="s"><v>600</v></c><c r="E112" s="10" t="s"><v>202</v></c><c r="F112" s="10"><v>72.099999999999994</v></c><c r="G112" s="10" t="s"><v>42</v></c><c r="H112" s="10" t="s"><v>42</v></c><c r="I112" s="10" t="s"><v>42</v></c><c r="J112" s="24" t="s"><v>201</v></c></row><row r="113" spans="1:10" ht="17" x14ac:dyDescent="0.2"><c r="A113" s="23" t="s"><v>15</v></c><c r="B113" s="10" t="s"><v>165</v></c><c r="C113" s="9" t="s"><v>20</v></c><c r="D113" s="6" t="s"><v>600</v></c><c r="E113" s="10" t="s"><v>220</v></c><c r="F113" s="10"><v>20</v></c><c r="G113" s="10" t="s"><v>208</v></c><c r="H113" s="6" t="s"><v>210</v></c><c r="I113" s="10"><v>1.9</v></c><c r="J113" s="24" t="s"><v>205</v></c></row><row r="114" spans="1:10" ht="17" x14ac:dyDescent="0.2"><c r="A114" s="23" t="s"><v>10</v></c><c r="B114" s="10" t="s"><v>165</v></c><c r="C114" s="9" t="s"><v>20</v></c><c r="D114" s="6" t="s"><v>600</v></c><c r="E114" s="4" t="s"><v>167</v></c><c r="F114" s="10"><v>82.28</v></c><c r="G114" s="10"><v>89.56</v></c><c r="H114" s="6" t="s"><v>293</v></c><c r="I114" s="10" t="s"><v>42</v></c><c r="J114" s="24" t="s"><v>291</v></c></row><row r="115" spans="1:10" x14ac:dyDescent="0.2"><c r="A115" s="23" t="s"><v>15</v></c><c r="B115" s="10" t="s"><v>165</v></c><c r="C115" s="9" t="s"><v>20</v></c><c r="D115" s="6" t="s"><v>600</v></c><c r="E115" s="4" t="s"><v>167</v></c><c r="F115" s="10"><v>17</v></c><c r="G115" s="4" t="s"><v>42</v></c><c r="H115" s="10" t="s"><v>42</v></c><c r="I115" s="10" t="s"><v>42</v></c><c r="J115" s="24" t="s"><v>359</v></c></row><row r="116" spans="1:10" ht="17" x14ac:dyDescent="0.2"><c r="A116" s="23" t="s"><v>15</v></c><c r="B116" s="10" t="s"><v>165</v></c><c r="C116" s="9" t="s"><v>360</v></c><c r="D116" s="6" t="s"><v>600</v></c><c r="E116" s="4" t="s"><v>167</v></c><c r="F116" s="10"><v>25</v></c><c r="G116" s="4" t="s"><v>42</v></c><c r="H116" s="6" t="s"><v>362</v></c><c r="I116" s="10"><v>2.8</v></c><c r="J116" s="24" t="s"><v>359</v></c></row><row r="117" spans="1:10" x14ac:dyDescent="0.2"><c r="A117" s="23" t="s"><v>10</v></c><c r="B117" s="10" t="s"><v>165</v></c><c r="C117" s="9" t="s"><v>20</v></c><c r="D117" s="6" t="s"><v>600</v></c><c r="E117" s="4" t="s"><v>167</v></c><c r="F117" s="10"><v>4</v></c><c r="G117" s="4" t="s"><v>42</v></c><c r="H117" s="10" t="s"><v>42</v></c><c r="I117" s="10" t="s"><v>42</v></c><c r="J117" s="24" t="s"><v>359</v></c></row><row r="118" spans="1:10" ht="17" x14ac:dyDescent="0.2"><c r="A118" s="23" t="s"><v>10</v></c><c r="B118" s="10" t="s"><v>165</v></c><c r="C118" s="9" t="s"><v>360</v></c><c r="D118" s="6" t="s"><v>600</v></c><c r="E118" s="4" t="s"><v>167</v></c><c r="F118" s="10"><v>8</v></c><c r="G118" s="4" t="s"><v>42</v></c><c r="H118" s="6" t="s"><v>363</v></c><c r="I118" s="10"><v>2.7</v></c><c r="J118" s="24" t="s"><v>359</v></c></row><row r="119" spans="1:10" ht="30" x14ac:dyDescent="0.2"><c r="A119" s="23" t="s"><v>35</v></c><c r="B119" s="10" t="s"><v>43</v></c><c r="C119" s="9" t="s"><v>368</v></c><c r="D119" s="6" t="s"><v>600</v></c><c r="E119" s="4" t="s"><v>167</v></c><c r="F119" s="10"><v>53</v></c><c r="G119" s="6" t="s"><v>42</v></c><c r="H119" s="6" t="s"><v>372</v></c><c r="I119" s="10"><v>1.99</v></c><c r="J119" s="24" t="s"><v>367</v></c></row><row r="120" spans="1:10" ht="30" x14ac:dyDescent="0.2"><c r="A120" s="23" t="s"><v>35</v></c><c r="B120" s="10" t="s"><v>43</v></c><c r="C120" s="9" t="s"><v>370</v></c><c r="D120" s="6" t="s"><v>600</v></c><c r="E120" s="4" t="s"><v>167</v></c><c r="F120" s="10"><v>46</v></c><c r="G120" s="6" t="s"><v>42</v></c><c r="H120" s="6" t="s"><v>373</v></c><c r="I120" s="10"><v>1.85</v></c><c r="J120" s="24" t="s"><v>367</v></c></row><row r="121" spans="1:10" x14ac:dyDescent="0.2"><c r="A121" s="23" t="s"><v>35</v></c><c r="B121" s="10" t="s"><v>43</v></c><c r="C121" s="9" t="s"><v>371</v></c><c r="D121" s="6" t="s"><v>600</v></c><c r="E121" s="4" t="s"><v>167</v></c><c r="F121" s="10"><v>50</v></c><c r="G121" s="6" t="s"><v>42</v></c><c r="H121" s="6" t="s"><v>42</v></c><c r="I121" s="10" t="s"><v>42</v></c><c r="J121" s="24" t="s"><v>367</v></c></row><row r="122" spans="1:10" x14ac:dyDescent="0.2"><c r="A122" s="23" t="s"><v>35</v></c><c r="B122" s="10" t="s"><v>43</v></c><c r="C122" s="9" t="s"><v>20</v></c><c r="D122" s="6" t="s"><v>600</v></c><c r="E122" s="4" t="s"><v>167</v></c><c r="F122" s="10"><v>38.4</v></c><c r="G122" s="6" t="s"><v>42</v></c><c r="H122" s="6" t="s"><v>42</v></c><c r="I122" s="10" t="s"><v>42</v></c><c r="J122" s="24" t="s"><v>367</v></c></row><row r="123" spans="1:10" ht="17" x14ac:dyDescent="0.2"><c r="A123" s="23" t="s"><v>15</v></c><c r="B123" s="10" t="s"><v>165</v></c><c r="C123" s="9" t="s"><v>20</v></c><c r="D123" s="6" t="s"><v>600</v></c><c r="E123" s="4" t="s"><v>404</v></c><c r="F123" s="10"><v>94</v></c><c r="G123" s="10"><v>96</v></c><c r="H123" s="6" t="s"><v>400</v></c><c r="I123" s="10" t="s"><v>42</v></c><c r="J123" s="24" t="s"><v>403</v></c></row><row r="124" spans="1:10" ht="17" x14ac:dyDescent="0.2"><c r="A124" s="23" t="s"><v>15</v></c><c r="B124" s="10" t="s"><v>165</v></c><c r="C124" s="9" t="s"><v>183</v></c><c r="D124" s="6" t="s"><v>600</v></c><c r="E124" s="4" t="s"><v>412</v></c><c r="F124" s="10"><v>33.5</v></c><c r="G124" s="10"><v>98.4</v></c><c r="H124" s="6" t="s"><v>413</v></c><c r="I124" s="10"><v>1.2</v></c><c r="J124" s="24" t="s"><v>408</v></c></row><row r="125" spans="1:10" x14ac:dyDescent="0.2"><c r="A125" s="23" t="s"><v>10</v></c><c r="B125" s="10" t="s"><v>339</v></c><c r="C125" s="9" t="s"><v>20</v></c><c r="D125" s="6" t="s"><v>600</v></c><c r="E125" s="4" t="s"><v>415</v></c><c r="F125" s="10"><v>88</v></c><c r="G125" s="10" t="s"><v>42</v></c><c r="H125" s="4" t="s"><v>42</v></c><c r="I125" s="10" t="s"><v>42</v></c><c r="J125" s="24" t="s"><v>414</v></c></row><row r="126" spans="1:10" x14ac:dyDescent="0.2"><c r="A126" s="23" t="s"><v>10</v></c><c r="B126" s="10" t="s"><v>339</v></c><c r="C126" s="9" t="s"><v>416</v></c><c r="D126" s="10" t="s"><v>600</v></c><c r="E126" s="4" t="s"><v>167</v></c><c r="F126" s="10"><v>92</v></c><c r="G126" s="10"><v>95</v></c><c r="H126" s="4" t="s"><v>91</v></c><c r="I126" s="10"><v>2.7</v></c><c r="J126" s="24" t="s"><v>414</v></c></row><row r="127" spans="1:10" x14ac:dyDescent="0.2"><c r="A127" s="23" t="s"><v>10</v></c><c r="B127" s="10" t="s"><v>349</v></c><c r="C127" s="9" t="s"><v>20</v></c><c r="D127" s="10" t="s"><v>600</v></c><c r="E127" s="4" t="s"><v>167</v></c><c r="F127" s="10"><v>94</v></c><c r="G127" s="10"><v>93</v></c><c r="H127" s="4" t="s"><v>418</v></c><c r="I127" s="10"><v>2.7</v></c><c r="J127" s="24" t="s"><v>414</v></c></row><row r="128" spans="1:10" x14ac:dyDescent="0.2"><c r="A128" s="23" t="s"><v>15</v></c><c r="B128" s="10" t="s"><v>339</v></c><c r="C128" s="9" t="s"><v>416</v></c><c r="D128" s="10" t="s"><v>600</v></c><c r="E128" s="4" t="s"><v>167</v></c><c r="F128" s="10" t="s"><v>419</v></c><c r="G128" s="4" t="s"><v>42</v></c><c r="H128" s="4" t="s"><v>42</v></c><c r="I128" s="4" t="s"><v>42</v></c><c r="J128" s="24" t="s"><v>414</v></c></row><row r="129" spans="1:10" x14ac:dyDescent="0.2"><c r="A129" s="23" t="s"><v>15</v></c><c r="B129" s="10" t="s"><v>349</v></c><c r="C129" s="9" t="s"><v>20</v></c><c r="D129" s="10" t="s"><v>600</v></c><c r="E129" s="4" t="s"><v>167</v></c><c r="F129" s="10" t="s"><v>420</v></c><c r="G129" s="4" t="s"><v>42</v></c><c r="H129" s="4" t="s"><v>42</v></c><c r="I129" s="4" t="s"><v>42</v></c><c r="J129" s="24" t="s"><v>414</v></c></row><row r="130" spans="1:10" x14ac:dyDescent="0.2"><c r="A130" s="23" t="s"><v>15</v></c><c r="B130" s="10" t="s"><v>165</v></c><c r="C130" s="9" t="s"><v>424</v></c><c r="D130" s="10" t="s"><v>600</v></c><c r="E130" s="4" t="s"><v>426</v></c><c r="F130" s="10"><v>31.7</v></c><c r="G130" s="10"><v>91.2</v></c><c r="H130" s="4" t="s"><v>42</v></c><c r="I130" s="4" t="s"><v>42</v></c><c r="J130" s="24" t="s"><v>429</v></c></row><row r="131" spans="1:10" x14ac:dyDescent="0.2"><c r="A131" s="23" t="s"><v>10</v></c><c r="B131" s="10" t="s"><v>303</v></c><c r="C131" s="9" t="s"><v>20</v></c><c r="D131" s="10" t="s"><v>600</v></c><c r="E131" s="4" t="s"><v>432</v></c><c r="F131" s="10"><v>69</v></c><c r="G131" s="10" t="s"><v>42</v></c><c r="H131" s="4" t="s"><v>435</v></c><c r="I131" s="4" t="s"><v>42</v></c><c r="J131" s="24" t="s"><v>430</v></c></row><row r="132" spans="1:10" x14ac:dyDescent="0.2"><c r="A132" s="23" t="s"><v>10</v></c><c r="B132" s="10" t="s"><v>431</v></c><c r="C132" s="9" t="s"><v>20</v></c><c r="D132" s="10" t="s"><v>600</v></c><c r="E132" s="4" t="s"><v>425</v></c><c r="F132" s="10"><v>73</v></c><c r="G132" s="10" t="s"><v>42</v></c><c r="H132" s="4" t="s"><v>418</v></c><c r="I132" s="4" t="s"><v>42</v></c><c r="J132" s="24" t="s"><v>430</v></c></row><row r="133" spans="1:10" x14ac:dyDescent="0.2"><c r="A133" s="23" t="s"><v>10</v></c><c r="B133" s="10" t="s"><v>282</v></c><c r="C133" s="9" t="s"><v>280</v></c><c r="D133" s="6" t="s"><v>601</v></c><c r="E133" s="4" t="s"><v>284</v></c><c r="F133" s="10"><v>68</v></c><c r="G133" s="10" t="s"><v>42</v></c><c r="H133" s="6" t="s"><v>42</v></c><c r="I133" s="6" t="s"><v>42</v></c><c r="J133" s="24" t="s"><v>274</v></c></row><row r="134" spans="1:10" x14ac:dyDescent="0.2"><c r="A134" s="40" t="s"><v>10</v></c><c r="B134" s="15" t="s"><v>82</v></c><c r="C134" s="9" t="s"><v>86</v></c><c r="D134" s="4" t="s"><v>602</v></c><c r="E134" s="6" t="s"><v>84</v></c><c r="F134" s="9"><v>30.1</v></c><c r="G134" s="6"><v>97</v></c><c r="H134" s="6" t="s"><v>42</v></c><c r="I134" s="6" t="s"><v>42</v></c><c r="J134" s="41" t="s"><v>68</v></c></row><row r="135" spans="1:10" x14ac:dyDescent="0.2"><c r="A135" s="40" t="s"><v>10</v></c><c r="B135" s="15" t="s"><v>82</v></c><c r="C135" s="9" t="s"><v>86</v></c><c r="D135" s="6" t="s"><v>603</v></c><c r="E135" s="6" t="s"><v>84</v></c><c r="F135" s="9"><v>60.6</v></c><c r="G135" s="6"><v>95</v></c><c r="H135" s="6" t="s"><v>42</v></c><c r="I135" s="6" t="s"><v>42</v></c><c r="J135" s="41" t="s"><v>68</v></c></row><row r="136" spans="1:10" x14ac:dyDescent="0.2"><c r="A136" s="40" t="s"><v>10</v></c><c r="B136" s="15" t="s"><v>82</v></c><c r="C136" s="9" t="s"><v>86</v></c><c r="D136" s="6" t="s"><v>604</v></c><c r="E136" s="6" t="s"><v>84</v></c><c r="F136" s="9"><v>98.6</v></c><c r="G136" s="6"><v>98</v></c><c r="H136" s="6" t="s"><v>42</v></c><c r="I136" s="6" t="s"><v>42</v></c><c r="J136" s="41" t="s"><v>68</v></c></row><row r="137" spans="1:10" x14ac:dyDescent="0.2"><c r="A137" s="23" t="s"><v>10</v></c><c r="B137" s="10" t="s"><v>339</v></c><c r="C137" s="9" t="s"><v>20</v></c><c r="D137" s="10" t="s"><v>604</v></c><c r="E137" s="4" t="s"><v>440</v></c><c r="F137" s="10"><v>89.3</v></c><c r="G137" s="10" t="s"><v>42</v></c><c r="H137" s="10" t="s"><v>42</v></c><c r="I137" s="10" t="s"><v>42</v></c><c r="J137" s="24" t="s"><v>441</v></c></row><row r="138" spans="1:10" x14ac:dyDescent="0.2"><c r="A138" s="23" t="s"><v>10</v></c><c r="B138" s="10" t="s"><v>447</v></c><c r="C138" s="9" t="s"><v>20</v></c><c r="D138" s="10" t="s"><v>604</v></c><c r="E138" s="4" t="s"><v>442</v></c><c r="F138" s="10"><v>76.3</v></c><c r="G138" s="10" t="s"><v>42</v></c><c r="H138" s="4" t="s"><v>417</v></c><c r="I138" s="10" t="s"><v>42</v></c><c r="J138" s="24" t="s"><v>441</v></c></row><row r="139" spans="1:10" ht="17" x14ac:dyDescent="0.2"><c r="A139" s="23" t="s"><v>10</v></c><c r="B139" s="10" t="s"><v>448</v></c><c r="C139" s="9" t="s"><v>20</v></c><c r="D139" s="10" t="s"><v>604</v></c><c r="E139" s="4" t="s"><v>443</v></c><c r="F139" s="10"><v>68.7</v></c><c r="G139" s="10" t="s"><v>42</v></c><c r="H139" s="6" t="s"><v>444</v></c><c r="I139" s="10" t="s"><v>42</v></c><c r="J139" s="24" t="s"><v>441</v></c></row><row r="140" spans="1:10" ht="30" x14ac:dyDescent="0.2"><c r="A140" s="23" t="s"><v>10</v></c><c r="B140" s="10" t="s"><v>107</v></c><c r="C140" s="9" t="s"><v>203</v></c><c r="D140" s="6" t="s"><v>609</v></c><c r="E140" s="10" t="s"><v>202</v></c><c r="F140" s="10"><v>52.1</v></c><c r="G140" s="10" t="s"><v>42</v></c><c r="H140" s="10" t="s"><v>42</v></c><c r="I140" s="4" t="s"><v>42</v></c><c r="J140" s="24" t="s"><v>201</v></c></row><row r="141" spans="1:10" x14ac:dyDescent="0.2"><c r="A141" s="23" t="s"><v>10</v></c><c r="B141" s="10" t="s"><v>349</v></c><c r="C141" s="9" t="s"><v>354</v></c><c r="D141" s="6" t="s"><v>609</v></c><c r="E141" s="4" t="s"><v>356</v></c><c r="F141" s="10"><v>92.3</v></c><c r="G141" s="10"><v>99</v></c><c r="H141" s="4" t="s"><v>95</v></c><c r="I141" s="10" t="s"><v>42</v></c><c r="J141" s="24" t="s"><v>353</v></c></row><row r="142" spans="1:10" x14ac:dyDescent="0.2"><c r="A142" s="23" t="s"><v>15</v></c><c r="B142" s="10" t="s"><v>165</v></c><c r="C142" s="9" t="s"><v>183</v></c><c r="D142" s="6" t="s"><v>609</v></c><c r="E142" s="4" t="s"><v>412</v></c><c r="F142" s="10"><v>8.9</v></c><c r="G142" s="10" t="s"><v>42</v></c><c r="H142" s="6" t="s"><v>42</v></c><c r="I142" s="10" t="s"><v>42</v></c><c r="J142" s="24" t="s"><v>408</v></c></row><row r="143" spans="1:10" x14ac:dyDescent="0.2"><c r="A143" s="40" t="s"><v>10</v></c><c r="B143" s="10" t="s"><v>93</v></c><c r="C143" s="9" t="s"><v>20</v></c><c r="D143" s="6" t="s"><v>607</v></c><c r="E143" s="6" t="s"><v>90</v></c><c r="F143" s="9"><v>98</v></c><c r="G143" s="6"><v>84</v></c><c r="H143" s="4" t="s"><v>42</v></c><c r="I143" s="6" t="s"><v>42</v></c><c r="J143" s="37" t="s"><v>69</v></c></row><row r="144" spans="1:10" ht="17" x14ac:dyDescent="0.2"><c r="A144" s="40" t="s"><v>97</v></c><c r="B144" s="10" t="s"><v>107</v></c><c r="C144" s="9" t="s"><v>20</v></c><c r="D144" s="6" t="s"><v>607</v></c><c r="E144" s="6" t="s"><v>99</v></c><c r="F144" s="9" t="s"><v>214</v></c><c r="G144" s="10" t="s"><v>42</v></c><c r="H144" s="6" t="s"><v>216</v></c><c r="I144" s="10"><v>3.7</v></c><c r="J144" s="37" t="s"><v>101</v></c></row><row r="145" spans="1:10" ht="17" x14ac:dyDescent="0.2"><c r="A145" s="23" t="s"><v>98</v></c><c r="B145" s="10" t="s"><v>107</v></c><c r="C145" s="9" t="s"><v>20</v></c><c r="D145" s="6" t="s"><v>607</v></c><c r="E145" s="6" t="s"><v>100</v></c><c r="F145" s="9" t="s"><v>109</v></c><c r="G145" s="10" t="s"><v>42</v></c><c r="H145" s="6" t="s"><v>105</v></c><c r="I145" s="10"><v>2.6</v></c><c r="J145" s="37" t="s"><v>101</v></c></row><row r="146" spans="1:10" x14ac:dyDescent="0.2"><c r="A146" s="23" t="s"><v>97</v></c><c r="B146" s="10" t="s"><v>107</v></c><c r="C146" s="9" t="s"><v>20</v></c><c r="D146" s="6" t="s"><v>607</v></c><c r="E146" s="6" t="s"><v>134</v></c><c r="F146" s="10"><v>80</v></c><c r="G146" s="10"><v>92</v></c><c r="H146" s="6" t="s"><v>42</v></c><c r="I146" s="6" t="s"><v>42</v></c><c r="J146" s="24" t="s"><v>111</v></c></row><row r="147" spans="1:10" ht="30" x14ac:dyDescent="0.2"><c r="A147" s="23" t="s"><v>10</v></c><c r="B147" s="10" t="s"><v>107</v></c><c r="C147" s="9" t="s"><v>203</v></c><c r="D147" s="6" t="s"><v>607</v></c><c r="E147" s="10" t="s"><v>202</v></c><c r="F147" s="10"><v>94.4</v></c><c r="G147" s="10" t="s"><v>42</v></c><c r="H147" s="10" t="s"><v>42</v></c><c r="I147" s="10" t="s"><v>42</v></c><c r="J147" s="24" t="s"><v>201</v></c></row><row r="148" spans="1:10" x14ac:dyDescent="0.2"><c r="A148" s="23" t="s"><v>10</v></c><c r="B148" s="10" t="s"><v>92</v></c><c r="C148" s="46" t="s"><v>222</v></c><c r="D148" s="6" t="s"><v>607</v></c><c r="E148" s="10" t="s"><v>221</v></c><c r="F148" s="10"><v>99</v></c><c r="G148" s="10"><v>100</v></c><c r="H148" s="6" t="s"><v>42</v></c><c r="I148" s="6" t="s"><v>42</v></c><c r="J148" s="24" t="s"><v>218</v></c></row><row r="149" spans="1:10" x14ac:dyDescent="0.2"><c r="A149" s="23" t="s"><v>10</v></c><c r="B149" s="10" t="s"><v>282</v></c><c r="C149" s="9" t="s"><v>280</v></c><c r="D149" s="6" t="s"><v>607</v></c><c r="E149" s="10" t="s"><v>284</v></c><c r="F149" s="10"><v>36</v></c><c r="G149" s="10" t="s"><v>42</v></c><c r="H149" s="6" t="s"><v>42</v></c><c r="I149" s="6" t="s"><v>42</v></c><c r="J149" s="24" t="s"><v>274</v></c></row><row r="150" spans="1:10" x14ac:dyDescent="0.2"><c r="A150" s="23" t="s"><v>15</v></c><c r="B150" s="10" t="s"><v>43</v></c><c r="C150" s="9" t="s"><v>375</v></c><c r="D150" s="6" t="s"><v>607</v></c><c r="E150" s="4" t="s"><v>390</v></c><c r="F150" s="10"><v>54</v></c><c r="G150" s="10"><v>97</v></c><c r="H150" s="6" t="s"><v>376</v></c><c r="I150" s="10" t="s"><v>42</v></c><c r="J150" s="24" t="s"><v>374</v></c></row><row r="151" spans="1:10" x14ac:dyDescent="0.2"><c r="A151" s="23" t="s"><v>15</v></c><c r="B151" s="10" t="s"><v>43</v></c><c r="C151" s="9" t="s"><v>375</v></c><c r="D151" s="6" t="s"><v>608</v></c><c r="E151" s="4" t="s"><v>392</v></c><c r="F151" s="10"><v>32</v></c><c r="G151" s="10"><v>84</v></c><c r="H151" s="6" t="s"><v>378</v></c><c r="I151" s="10" t="s"><v>42</v></c><c r="J151" s="24" t="s"><v>374</v></c></row><row r="152" spans="1:10" x14ac:dyDescent="0.2"><c r="A152" s="23" t="s"><v>15</v></c><c r="B152" s="10" t="s"><v>43</v></c><c r="C152" s="9" t="s"><v>375</v></c><c r="D152" s="6" t="s"><v>610</v></c><c r="E152" s="4" t="s"><v>391</v></c><c r="F152" s="10"><v>45</v></c><c r="G152" s="10"><v>100</v></c><c r="H152" s="6" t="s"><v>377</v></c><c r="I152" s="10" t="s"><v>42</v></c><c r="J152" s="24" t="s"><v>374</v></c></row><row r="153" spans="1:10" x14ac:dyDescent="0.2"><c r="A153" s="23" t="s"><v>10</v></c><c r="B153" s="10" t="s"><v>92</v></c><c r="C153" s="46" t="s"><v>222</v></c><c r="D153" s="6" t="s"><v>611</v></c><c r="E153" s="10" t="s"><v>221</v></c><c r="F153" s="10"><v>95</v></c><c r="G153" s="10"><v>100</v></c><c r="H153" s="6" t="s"><v>42</v></c><c r="I153" s="6" t="s"><v>42</v></c><c r="J153" s="24" t="s"><v>218</v></c></row><row r="154" spans="1:10" x14ac:dyDescent="0.2"><c r="A154" s="40" t="s"><v>10</v></c><c r="B154" s="15" t="s"><v>82</v></c><c r="C154" s="9" t="s"><v>86</v></c><c r="D154" s="6" t="s"><v>612</v></c><c r="E154" s="6" t="s"><v>85</v></c><c r="F154" s="9"><v>81.16</v></c><c r="G154" s="6"><v>99</v></c><c r="H154" s="6" t="s"><v>42</v></c><c r="I154" s="6" t="s"><v>42</v></c><c r="J154" s="41" t="s"><v>68</v></c></row><row r="155" spans="1:10" ht="30" x14ac:dyDescent="0.2"><c r="A155" s="23" t="s"><v>10</v></c><c r="B155" s="10" t="s"><v>107</v></c><c r="C155" s="9" t="s"><v>203</v></c><c r="D155" s="6" t="s"><v>612</v></c><c r="E155" s="10" t="s"><v>202</v></c><c r="F155" s="10"><v>61.4</v></c><c r="G155" s="10" t="s"><v>42</v></c><c r="H155" s="10" t="s"><v>42</v></c><c r="I155" s="10" t="s"><v>42</v></c><c r="J155" s="24" t="s"><v>201</v></c></row><row r="156" spans="1:10" x14ac:dyDescent="0.2"><c r="A156" s="23" t="s"><v>10</v></c><c r="B156" s="10" t="s"><v>92</v></c><c r="C156" s="46" t="s"><v>222</v></c><c r="D156" s="6" t="s"><v>613</v></c><c r="E156" s="10" t="s"><v>221</v></c><c r="F156" s="10"><v>55</v></c><c r="G156" s="10"><v>99</v></c><c r="H156" s="6" t="s"><v>42</v></c><c r="I156" s="6" t="s"><v>42</v></c><c r="J156" s="24" t="s"><v>218</v></c></row><row r="157" spans="1:10" ht="17" x14ac:dyDescent="0.2"><c r="A157" s="23" t="s"><v>15</v></c><c r="B157" s="10" t="s"><v>165</v></c><c r="C157" s="9" t="s"><v>20</v></c><c r="D157" s="6" t="s"><v>613</v></c><c r="E157" s="4" t="s"><v>404</v></c><c r="F157" s="10"><v>92</v></c><c r="G157" s="10"><v>96</v></c><c r="H157" s="6" t="s"><v>400</v></c><c r="I157" s="10" t="s"><v>42</v></c><c r="J157" s="24" t="s"><v>403</v></c></row><row r="158" spans="1:10" ht="17" x14ac:dyDescent="0.2"><c r="A158" s="40" t="s"><v>97</v></c><c r="B158" s="10" t="s"><v>107</v></c><c r="C158" s="9" t="s"><v>20</v></c><c r="D158" s="6" t="s"><v>614</v></c><c r="E158" s="6" t="s"><v>99</v></c><c r="F158" s="9" t="s"><v>109</v></c><c r="G158" s="10" t="s"><v>42</v></c><c r="H158" s="6" t="s"><v>103</v></c><c r="I158" s="10"><v>3.9</v></c><c r="J158" s="37" t="s"><v>101</v></c></row><row r="159" spans="1:10" ht="17" x14ac:dyDescent="0.2"><c r="A159" s="23" t="s"><v>98</v></c><c r="B159" s="10" t="s"><v>107</v></c><c r="C159" s="9" t="s"><v>20</v></c><c r="D159" s="6" t="s"><v>614</v></c><c r="E159" s="6" t="s"><v>100</v></c><c r="F159" s="9" t="s"><v>109</v></c><c r="G159" s="10" t="s"><v>42</v></c><c r="H159" s="6" t="s"><v>106</v></c><c r="I159" s="10"><v>3.2</v></c><c r="J159" s="37" t="s"><v>101</v></c></row><row r="160" spans="1:10" x14ac:dyDescent="0.2"><c r="A160" s="40" t="s"><v>10</v></c><c r="B160" s="15" t="s"><v>82</v></c><c r="C160" s="9" t="s"><v>86</v></c><c r="D160" s="4" t="s"><v>615</v></c><c r="E160" s="6" t="s"><v>358</v></c><c r="F160" s="9"><v>2.8</v></c><c r="G160" s="6"><v>83</v></c><c r="H160" s="6" t="s"><v>42</v></c><c r="I160" s="6" t="s"><v>42</v></c><c r="J160" s="41" t="s"><v>68</v></c></row><row r="161" spans="1:10" ht="17" x14ac:dyDescent="0.2"><c r="A161" s="23" t="s"><v>97</v></c><c r="B161" s="10" t="s"><v>107</v></c><c r="C161" s="9" t="s"><v>20</v></c><c r="D161" s="4" t="s"><v>615</v></c><c r="E161" s="6" t="s"><v>136</v></c><c r="F161" s="10"><v>53</v></c><c r="G161" s="10"><v>93</v></c><c r="H161" s="6" t="s"><v>137</v></c><c r="I161" s="10"><v>1.86</v></c><c r="J161" s="24" t="s"><v>111</v></c></row><row r="162" spans="1:10" x14ac:dyDescent="0.2"><c r="A162" s="23" t="s"><v>10</v></c><c r="B162" s="10" t="s"><v>282</v></c><c r="C162" s="9" t="s"><v>280</v></c><c r="D162" s="4" t="s"><v>615</v></c><c r="E162" s="4" t="s"><v>284</v></c><c r="F162" s="10"><v>26</v></c><c r="G162" s="10" t="s"><v>42</v></c><c r="H162" s="6" t="s"><v>42</v></c><c r="I162" s="6" t="s"><v>42</v></c><c r="J162" s="24" t="s"><v>274</v></c></row><row r="163" spans="1:10" x14ac:dyDescent="0.2"><c r="A163" s="36" t="s"><v>10</v></c><c r="B163" s="8" t="s"><v>16</v></c><c r="C163" s="6" t="s"><v>72</v></c><c r="D163" s="6" t="s"><v>616</v></c><c r="E163" s="6" t="s"><v>185</v></c><c r="F163" s="10"><v>95</v></c><c r="G163" s="4"><v>84</v></c><c r="H163" s="4" t="s"><v>42</v></c><c r="I163" s="4" t="s"><v>42</v></c><c r="J163" s="37" t="s"><v>127</v></c></row><row r="164" spans="1:10" ht="17" x14ac:dyDescent="0.2"><c r="A164" s="23" t="s"><v>10</v></c><c r="B164" s="10" t="s"><v>93</v></c><c r="C164" s="9" t="s"><v>20</v></c><c r="D164" s="6" t="s"><v>616</v></c><c r="E164" s="4" t="s"><v>438</v></c><c r="F164" s="10"><v>95</v></c><c r="G164" s="10"><v>84</v></c><c r="H164" s="6" t="s"><v>436</v></c><c r="I164" s="10"><v>3.1</v></c><c r="J164" s="24" t="s"><v>437</v></c></row><row r="165" spans="1:10" x14ac:dyDescent="0.2"><c r="A165" s="23" t="s"><v>10</v></c><c r="B165" s="10" t="s"><v>339</v></c><c r="C165" s="9" t="s"><v>20</v></c><c r="D165" s="6" t="s"><v>616</v></c><c r="E165" s="4" t="s"><v>440</v></c><c r="F165" s="10"><v>93.2</v></c><c r="G165" s="10" t="s"><v>42</v></c><c r="H165" s="10" t="s"><v>42</v></c><c r="I165" s="10" t="s"><v>42</v></c><c r="J165" s="24" t="s"><v>441</v></c></row><row r="166" spans="1:10" ht="17" x14ac:dyDescent="0.2"><c r="A166" s="23" t="s"><v>10</v></c><c r="B166" s="10" t="s"><v>349</v></c><c r="C166" s="9" t="s"><v>20</v></c><c r="D166" s="6" t="s"><v>616</v></c><c r="E166" s="6" t="s"><v>445</v></c><c r="F166" s="10"><v>72.599999999999994</v></c><c r="G166" s="10" t="s"><v>42</v></c><c r="H166" s="6" t="s"><v>446</v></c><c r="I166" s="10" t="s"><v>42</v></c><c r="J166" s="24" t="s"><v>441</v></c></row><row r="167" spans="1:10" x14ac:dyDescent="0.2"><c r="A167" s="40" t="s"><v>10</v></c><c r="B167" s="15" t="s"><v>82</v></c><c r="C167" s="9" t="s"><v>86</v></c><c r="D167" s="4" t="s"><v>617</v></c><c r="E167" s="6" t="s"><v>358</v></c><c r="F167" s="9"><v>28.49</v></c><c r="G167" s="6"><v>97</v></c><c r="H167" s="6" t="s"><v>42</v></c><c r="I167" s="6" t="s"><v>42</v></c><c r="J167" s="41" t="s"><v>68</v></c></row><row r="168" spans="1:10" x14ac:dyDescent="0.2"><c r="A168" s="23" t="s"><v>97</v></c><c r="B168" s="10" t="s"><v>107</v></c><c r="C168" s="9" t="s"><v>20</v></c><c r="D168" s="6" t="s"><v>618</v></c><c r="E168" s="6" t="s"><v>134</v></c><c r="F168" s="10"><v>80</v></c><c r="G168" s="10"><v>84</v></c><c r="H168" s="10" t="s"><v>42</v></c><c r="I168" s="6" t="s"><v>42</v></c><c r="J168" s="24" t="s"><v>111</v></c></row><row r="169" spans="1:10" x14ac:dyDescent="0.2"><c r="A169" s="23" t="s"><v>35</v></c><c r="B169" s="10" t="s"><v>165</v></c><c r="C169" s="9" t="s"><v>20</v></c><c r="D169" s="6" t="s"><v>618</v></c><c r="E169" s="6" t="s"><v>365</v></c><c r="F169" s="10"><v>78.3</v></c><c r="G169" s="10"><v>93.2</v></c><c r="H169" s="10" t="s"><v>42</v></c><c r="I169" s="10" t="s"><v>42</v></c><c r="J169" s="24" t="s"><v>364</v></c></row><row r="170" spans="1:10" x14ac:dyDescent="0.2"><c r="A170" s="23" t="s"><v>10</v></c><c r="B170" s="10" t="s"><v>282</v></c><c r="C170" s="9" t="s"><v>280</v></c><c r="D170" s="6" t="s"><v>606</v></c><c r="E170" s="6" t="s"><v>284</v></c><c r="F170" s="10"><v>29</v></c><c r="G170" s="10" t="s"><v>42</v></c><c r="H170" s="6" t="s"><v>42</v></c><c r="I170" s="6" t="s"><v>42</v></c><c r="J170" s="24" t="s"><v>274</v></c></row><row r="171" spans="1:10" ht="18" thickBot="1" x14ac:dyDescent="0.25"><c r="A171" s="25" t="s"><v>10</v></c><c r="B171" s="45" t="s"><v>320</v></c><c r="C171" s="31" t="s"><v>406</v></c><c r="D171" s="27" t="s"><v>605</v></c><c r="E171" s="27" t="s"><v>317</v></c><c r="F171" s="26"><v>45</v></c><c r="G171" s="26"><v>97.2</v></c><c r="H171" s="27" t="s"><v>319</v></c><c r="I171" s="26"><v>2</v></c><c r="J171" s="29" t="s"><v>313</v></c></row><row r="172" spans="1:10" ht="17" x14ac:dyDescent="0.2"><c r="A172" s="19" t="s"><v>10</v></c><c r="B172" s="20" t="s"><v>223</v></c><c r="C172" s="32" t="s"><v>138</v></c><c r="D172" s="21" t="s"><v>619</v></c><c r="E172" s="21" t="s"><v>162</v></c><c r="F172" s="20" t="s"><v>147</v></c><c r="G172" s="20" t="s"><v>150</v></c><c r="H172" s="21" t="s"><v>144</v></c><c r="I172" s="20"><v>6.82</v></c><c r="J172" s="22" t="s"><v>112</v></c></row><row r="173" spans="1:10" ht="17" x14ac:dyDescent="0.2"><c r="A173" s="23" t="s"><v>35</v></c><c r="B173" s="10" t="s"><v>43</v></c><c r="C173" s="9" t="s"><v>20</v></c><c r="D173" s="6" t="s"><v>619</v></c><c r="E173" s="6" t="s"><v>155</v></c><c r="F173" s="10"><v>69.099999999999994</v></c><c r="G173" s="10"><v>74.3</v></c><c r="H173" s="6" t="s"><v>157</v></c><c r="I173" s="10"><v>5.52</v></c><c r="J173" s="24" t="s"><v>153</v></c></row><row r="174" spans="1:10" ht="30" x14ac:dyDescent="0.2"><c r="A174" s="23" t="s"><v>35</v></c><c r="B174" s="10" t="s"><v>43</v></c><c r="C174" s="9" t="s"><v>20</v></c><c r="D174" s="6" t="s"><v>619</v></c><c r="E174" s="6" t="s"><v>156</v></c><c r="F174" s="10"><v>93.8</v></c><c r="G174" s="10"><v>83</v></c><c r="H174" s="6" t="s"><v>158</v></c><c r="I174" s="10"><v>2.5</v></c><c r="J174" s="24" t="s"><v>153</v></c></row><row r="175" spans="1:10" x14ac:dyDescent="0.2"><c r="A175" s="23" t="s"><v>35</v></c><c r="B175" s="10" t="s"><v>165</v></c><c r="C175" s="9" t="s"><v>166</v></c><c r="D175" s="6" t="s"><v>619</v></c><c r="E175" s="10" t="s"><v>173</v></c><c r="F175" s="10"><v>79</v></c><c r="G175" s="10"><v>77</v></c><c r="H175" s="4" t="s"><v>169</v></c><c r="I175" s="10"><v>2.7</v></c><c r="J175" s="24" t="s"><v>164</v></c></row><row r="176" spans="1:10" ht="17" x14ac:dyDescent="0.2"><c r="A176" s="23" t="s"><v>15</v></c><c r="B176" s="10" t="s"><v>165</v></c><c r="C176" s="9" t="s"><v>20</v></c><c r="D176" s="6" t="s"><v>619</v></c><c r="E176" s="6" t="s"><v>196</v></c><c r="F176" s="10"><v>70</v></c><c r="G176" s="10"><v>99.4</v></c><c r="H176" s="6" t="s"><v>198</v></c><c r="I176" s="10"><v>2.2000000000000002</v></c><c r="J176" s="24" t="s"><v>193</v></c></row><row r="177" spans="1:10" x14ac:dyDescent="0.2"><c r="A177" s="23" t="s"><v>10</v></c><c r="B177" s="10" t="s"><v>339</v></c><c r="C177" s="9" t="s"><v>340</v></c><c r="D177" s="6" t="s"><v>619</v></c><c r="E177" s="4" t="s"><v>342</v></c><c r="F177" s="10"><v>90</v></c><c r="G177" s="10"><v>89</v></c><c r="H177" s="6" t="s"><v>42</v></c><c r="I177" s="10" t="s"><v>42</v></c><c r="J177" s="24" t="s"><v>338</v></c></row><row r="178" spans="1:10" x14ac:dyDescent="0.2"><c r="A178" s="23" t="s"><v>10</v></c><c r="B178" s="10" t="s"><v>339</v></c><c r="C178" s="9" t="s"><v>183</v></c><c r="D178" s="6" t="s"><v>619</v></c><c r="E178" s="4" t="s"><v>347</v></c><c r="F178" s="10" t="s"><v>42</v></c><c r="G178" s="10"><v>91</v></c><c r="H178" s="4" t="s"><v>169</v></c><c r="I178" s="10"><v>2.2000000000000002</v></c><c r="J178" s="24" t="s"><v>344</v></c></row><row r="179" spans="1:10" x14ac:dyDescent="0.2"><c r="A179" s="23" t="s"><v>10</v></c><c r="B179" s="10" t="s"><v>339</v></c><c r="C179" s="9" t="s"><v>183</v></c><c r="D179" s="6" t="s"><v>619</v></c><c r="E179" s="4" t="s"><v>451</v></c><c r="F179" s="10"><v>95</v></c><c r="G179" s="10" t="s"><v>42</v></c><c r="H179" s="4" t="s"><v>345</v></c><c r="I179" s="10"><v>4.5</v></c><c r="J179" s="24" t="s"><v>450</v></c></row><row r="180" spans="1:10" ht="17" x14ac:dyDescent="0.2"><c r="A180" s="23" t="s"><v>10</v></c><c r="B180" s="10" t="s"><v>339</v></c><c r="C180" s="9" t="s"><v>20</v></c><c r="D180" s="6" t="s"><v>619</v></c><c r="E180" s="10" t="s"><v>453</v></c><c r="F180" s="10"><v>87.03</v></c><c r="G180" s="10"><v>86.94</v></c><c r="H180" s="6" t="s"><v>329</v></c><c r="I180" s="10"><v>2.4500000000000002</v></c><c r="J180" s="24" t="s"><v>452</v></c></row><row r="181" spans="1:10" ht="17" x14ac:dyDescent="0.2"><c r="A181" s="23" t="s"><v>10</v></c><c r="B181" s="10" t="s"><v>339</v></c><c r="C181" s="9" t="s"><v>20</v></c><c r="D181" s="6" t="s"><v>619</v></c><c r="E181" s="4" t="s"><v>457</v></c><c r="F181" s="10"><v>100</v></c><c r="G181" s="10"><v>90</v></c><c r="H181" s="6" t="s"><v>455</v></c><c r="I181" s="13" t="s"><v>456</v></c><c r="J181" s="24" t="s"><v>459</v></c></row><row r="182" spans="1:10" ht="17" x14ac:dyDescent="0.2"><c r="A182" s="23" t="s"><v>97</v></c><c r="B182" s="10" t="s"><v>107</v></c><c r="C182" s="9" t="s"><v>20</v></c><c r="D182" s="6" t="s"><v>619</v></c><c r="E182" s="10" t="s"><v>466</v></c><c r="F182" s="9"><v>80</v></c><c r="G182" s="10" t="s"><v>42</v></c><c r="H182" s="6" t="s"><v>210</v></c><c r="I182" s="10"><v>1.84</v></c><c r="J182" s="24" t="s"><v>462</v></c></row><row r="183" spans="1:10" ht="47" x14ac:dyDescent="0.2"><c r="A183" s="23" t="s"><v>10</v></c><c r="B183" s="10" t="s"><v>349</v></c><c r="C183" s="9" t="s"><v>507</v></c><c r="D183" s="6" t="s"><v>619</v></c><c r="E183" s="10" t="s"><v>508</v></c><c r="F183" s="10"><v>98.7</v></c><c r="G183" s="10"><v>97.9</v></c><c r="H183" s="4" t="s"><v>42</v></c><c r="I183" s="10" t="s"><v>42</v></c><c r="J183" s="24" t="s"><v>506</v></c></row><row r="184" spans="1:10" ht="48" thickBot="1" x14ac:dyDescent="0.25"><c r="A184" s="25" t="s"><v>15</v></c><c r="B184" s="26" t="s"><v>349</v></c><c r="C184" s="31" t="s"><v>507</v></c><c r="D184" s="27" t="s"><v>619</v></c><c r="E184" s="26" t="s"><v>508</v></c><c r="F184" s="26"><v>95.4</v></c><c r="G184" s="26"><v>98.5</v></c><c r="H184" s="28" t="s"><v>42</v></c><c r="I184" s="26" t="s"><v>42</v></c><c r="J184" s="29" t="s"><v>506</v></c></row><row r="185" spans="1:10" x14ac:dyDescent="0.2"><c r="A185" s="19" t="s"><v>15</v></c><c r="B185" s="20" t="s"><v>396</v></c><c r="C185" s="32" t="s"><v>20</v></c><c r="D185" s="21" t="s"><v>620</v></c><c r="E185" s="30" t="s"><v>397</v></c><c r="F185" s="20"><v>50</v></c><c r="G185" s="20" t="s"><v>42</v></c><c r="H185" s="21" t="s"><v>42</v></c><c r="I185" s="20" t="s"><v>42</v></c><c r="J185" s="22" t="s"><v>388</v></c></row><row r="186" spans="1:10" x14ac:dyDescent="0.2"><c r="A186" s="23" t="s"><v>10</v></c><c r="B186" s="10" t="s"><v>470</v></c><c r="C186" s="9" t="s"><v>20</v></c><c r="D186" s="6" t="s"><v>620</v></c><c r="E186" s="10" t="s"><v>334</v></c><c r="F186" s="9"><v>98</v></c><c r="G186" s="10"><v>30</v></c><c r="H186" s="6" t="s"><v>42</v></c><c r="I186" s="10" t="s"><v>42</v></c><c r="J186" s="24" t="s"><v>469</v></c></row><row r="187" spans="1:10" ht="18" thickBot="1" x14ac:dyDescent="0.25"><c r="A187" s="25" t="s"><v>10</v></c><c r="B187" s="26" t="s"><v>472</v></c><c r="C187" s="31" t="s"><v>20</v></c><c r="D187" s="27" t="s"><v>620</v></c><c r="E187" s="26" t="s"><v>473</v></c><c r="F187" s="31"><v>60</v></c><c r="G187" s="26"><v>86</v></c><c r="H187" s="27" t="s"><v>460</v></c><c r="I187" s="26"><v>1.96</v></c><c r="J187" s="29" t="s"><v>471</v></c></row><row r="188" spans="1:10" x14ac:dyDescent="0.2"><c r="A188" s="19" t="s"><v>15</v></c><c r="B188" s="20" t="s"><v>92</v></c><c r="C188" s="32" t="s"><v>20</v></c><c r="D188" s="20" t="s"><v>621</v></c><c r="E188" s="20" t="s"><v>480</v></c><c r="F188" s="32"><v>87</v></c><c r="G188" s="20"><v>91</v></c><c r="H188" s="21" t="s"><v>42</v></c><c r="I188" s="21" t="s"><v>42</v></c><c r="J188" s="22" t="s"><v>481</v></c></row><row r="189" spans="1:10" x14ac:dyDescent="0.2"><c r="A189" s="23" t="s"><v>10</v></c><c r="B189" s="10" t="s"><v>303</v></c><c r="C189" s="9" t="s"><v>183</v></c><c r="D189" s="6" t="s"><v>622</v></c><c r="E189" s="4" t="s"><v>304</v></c><c r="F189" s="10"><v>89.2</v></c><c r="G189" s="10"><v>92.3</v></c><c r="H189" s="10" t="s"><v>42</v></c><c r="I189" s="10" t="s"><v>42</v></c><c r="J189" s="24" t="s"><v>298</v></c></row><row r="190" spans="1:10" x14ac:dyDescent="0.2"><c r="A190" s="23" t="s"><v>15</v></c><c r="B190" s="10" t="s"><v>92</v></c><c r="C190" s="9" t="s"><v>20</v></c><c r="D190" s="10" t="s"><v>623</v></c><c r="E190" s="10" t="s"><v>480</v></c><c r="F190" s="9"><v>99</v></c><c r="G190" s="10"><v>83</v></c><c r="H190" s="6" t="s"><v>42</v></c><c r="I190" s="6" t="s"><v>42</v></c><c r="J190" s="24" t="s"><v>481</v></c></row><row r="191" spans="1:10" x14ac:dyDescent="0.2"><c r="A191" s="23" t="s"><v>10</v></c><c r="B191" s="10" t="s"><v>303</v></c><c r="C191" s="9" t="s"><v>183</v></c><c r="D191" s="6" t="s"><v>624</v></c><c r="E191" s="4" t="s"><v>304</v></c><c r="F191" s="10"><v>89</v></c><c r="G191" s="10"><v>92.84</v></c><c r="H191" s="10" t="s"><v>42</v></c><c r="I191" s="10" t="s"><v>42</v></c><c r="J191" s="24" t="s"><v>298</v></c></row><row r="192" spans="1:10" x14ac:dyDescent="0.2"><c r="A192" s="23" t="s"><v>15</v></c><c r="B192" s="10" t="s"><v>92</v></c><c r="C192" s="9" t="s"><v>20</v></c><c r="D192" s="10" t="s"><v>625</v></c><c r="E192" s="10" t="s"><v>480</v></c><c r="F192" s="9"><v>91</v></c><c r="G192" s="10"><v>86</v></c><c r="H192" s="6" t="s"><v>42</v></c><c r="I192" s="6" t="s"><v>42</v></c><c r="J192" s="24" t="s"><v>481</v></c></row><row r="193" spans="1:10" x14ac:dyDescent="0.2"><c r="A193" s="23" t="s"><v>15</v></c><c r="B193" s="10" t="s"><v>92</v></c><c r="C193" s="9" t="s"><v>20</v></c><c r="D193" s="10" t="s"><v>626</v></c><c r="E193" s="10" t="s"><v>483</v></c><c r="F193" s="9"><v>87</v></c><c r="G193" s="10"><v>86</v></c><c r="H193" s="6" t="s"><v>42</v></c><c r="I193" s="6" t="s"><v>42</v></c><c r="J193" s="24" t="s"><v>481</v></c></row><row r="194" spans="1:10" x14ac:dyDescent="0.2"><c r="A194" s="23" t="s"><v>285</v></c><c r="B194" s="10" t="s"><v>484</v></c><c r="C194" s="9" t="s"><v>20</v></c><c r="D194" s="10" t="s"><v>626</v></c><c r="E194" s="9" t="s"><v>486</v></c><c r="F194" s="10" t="s"><v>42</v></c><c r="G194" s="10"><v>46</v></c><c r="H194" s="6" t="s"><v>42</v></c><c r="I194" s="6" t="s"><v>42</v></c><c r="J194" s="24" t="s"><v>482</v></c></row><row r="195" spans="1:10" ht="17" x14ac:dyDescent="0.2"><c r="A195" s="23" t="s"><v>285</v></c><c r="B195" s="10" t="s"><v>484</v></c><c r="C195" s="9" t="s"><v>485</v></c><c r="D195" s="10" t="s"><v>626</v></c><c r="E195" s="9" t="s"><v>488</v></c><c r="F195" s="9"><v>90</v></c><c r="G195" s="10"><v>91</v></c><c r="H195" s="6" t="s"><v>489</v></c><c r="I195" s="6"><v>1.45</v></c><c r="J195" s="24" t="s"><v>482</v></c></row><row r="196" spans="1:10" x14ac:dyDescent="0.2"><c r="A196" s="23" t="s"><v>10</v></c><c r="B196" s="10" t="s"><v>339</v></c><c r="C196" s="9" t="s"><v>416</v></c><c r="D196" s="10" t="s"><v>627</v></c><c r="E196" s="4" t="s"><v>580</v></c><c r="F196" s="10"><v>100</v></c><c r="G196" s="10"><v>98</v></c><c r="H196" s="4" t="s"><v>345</v></c><c r="I196" s="10"><v>1.9</v></c><c r="J196" s="24" t="s"><v>414</v></c></row><row r="197" spans="1:10" ht="30" x14ac:dyDescent="0.2"><c r="A197" s="23" t="s"><v>10</v></c><c r="B197" s="10" t="s"><v>43</v></c><c r="C197" s="9" t="s"><v>177</v></c><c r="D197" s="10" t="s"><v>627</v></c><c r="E197" s="6" t="s"><v>178</v></c><c r="F197" s="10"><v>74</v></c><c r="G197" s="10"><v>100</v></c><c r="H197" s="6" t="s"><v>179</v></c><c r="I197" s="10"><v>2.2000000000000002</v></c><c r="J197" s="24" t="s"><v>175</v></c></row><row r="198" spans="1:10" ht="30" x14ac:dyDescent="0.2"><c r="A198" s="23" t="s"><v>15</v></c><c r="B198" s="10" t="s"><v>43</v></c><c r="C198" s="9" t="s"><v>177</v></c><c r="D198" s="10" t="s"><v>627</v></c><c r="E198" s="6" t="s"><v>178</v></c><c r="F198" s="10"><v>74</v></c><c r="G198" s="10"><v>100</v></c><c r="H198" s="6" t="s"><v>180</v></c><c r="I198" s="10"><v>3.2</v></c><c r="J198" s="24" t="s"><v>175</v></c></row><row r="199" spans="1:10" x14ac:dyDescent="0.2"><c r="A199" s="23" t="s"><v>10</v></c><c r="B199" s="10" t="s"><v>303</v></c><c r="C199" s="9" t="s"><v>183</v></c><c r="D199" s="6" t="s"><v>628</v></c><c r="E199" s="4" t="s"><v>304</v></c><c r="F199" s="10"><v>98.7</v></c><c r="G199" s="10"><v>89.35</v></c><c r="H199" s="10" t="s"><v>42</v></c><c r="I199" s="10" t="s"><v>42</v></c><c r="J199" s="24" t="s"><v>298</v></c></row><row r="200" spans="1:10" ht="17" x14ac:dyDescent="0.2"><c r="A200" s="23" t="s"><v>10</v></c><c r="B200" s="10" t="s"><v>349</v></c><c r="C200" s="9" t="s"><v>20</v></c><c r="D200" s="6" t="s"><v>628</v></c><c r="E200" s="4" t="s"><v>351</v></c><c r="F200" s="10"><v>97</v></c><c r="G200" s="10"><v>95</v></c><c r="H200" s="6" t="s"><v>350</v></c><c r="I200" s="10" t="s"><v>42</v></c><c r="J200" s="24" t="s"><v>348</v></c></row><row r="201" spans="1:10" x14ac:dyDescent="0.2"><c r="A201" s="23" t="s"><v>10</v></c><c r="B201" s="10" t="s"><v>339</v></c><c r="C201" s="9" t="s"><v>416</v></c><c r="D201" s="6" t="s"><v>628</v></c><c r="E201" s="10" t="s"><v>421</v></c><c r="F201" s="10"><v>100</v></c><c r="G201" s="10"><v>99</v></c><c r="H201" s="4" t="s"><v>422</v></c><c r="I201" s="10"><v>2.2000000000000002</v></c><c r="J201" s="24" t="s"><v>414</v></c></row><row r="202" spans="1:10" ht="17" x14ac:dyDescent="0.2"><c r="A202" s="23" t="s"><v>97</v></c><c r="B202" s="10" t="s"><v>107</v></c><c r="C202" s="9" t="s"><v>20</v></c><c r="D202" s="6" t="s"><v>628</v></c><c r="E202" s="10" t="s"><v>467</v></c><c r="F202" s="9"><v>60</v></c><c r="G202" s="10" t="s"><v>42</v></c><c r="H202" s="6" t="s"><v>210</v></c><c r="I202" s="10"><v>1.77</v></c><c r="J202" s="24" t="s"><v>462</v></c></row><row r="203" spans="1:10" x14ac:dyDescent="0.2"><c r="A203" s="23" t="s"><v>10</v></c><c r="B203" s="10" t="s"><v>474</v></c><c r="C203" s="9" t="s"><v>20</v></c><c r="D203" s="6" t="s"><v>628</v></c><c r="E203" s="10" t="s"><v>477</v></c><c r="F203" s="9"><v>63.5</v></c><c r="G203" s="10"><v>79</v></c><c r="H203" s="6" t="s"><v>42</v></c><c r="I203" s="6" t="s"><v>42</v></c><c r="J203" s="24" t="s"><v>479</v></c></row><row r="204" spans="1:10" x14ac:dyDescent="0.2"><c r="A204" s="23" t="s"><v>10</v></c><c r="B204" s="10" t="s"><v>475</v></c><c r="C204" s="9" t="s"><v>20</v></c><c r="D204" s="6" t="s"><v>628</v></c><c r="E204" s="10" t="s"><v>477</v></c><c r="F204" s="9"><v>93.5</v></c><c r="G204" s="10"><v>93.7</v></c><c r="H204" s="6" t="s"><v>42</v></c><c r="I204" s="6" t="s"><v>42</v></c><c r="J204" s="24" t="s"><v>479</v></c></row><row r="205" spans="1:10" x14ac:dyDescent="0.2"><c r="A205" s="23" t="s"><v>15</v></c><c r="B205" s="10" t="s"><v>92</v></c><c r="C205" s="9" t="s"><v>20</v></c><c r="D205" s="6" t="s"><v>628</v></c><c r="E205" s="10" t="s"><v>480</v></c><c r="F205" s="9"><v>81</v></c><c r="G205" s="10"><v>90</v></c><c r="H205" s="6" t="s"><v>42</v></c><c r="I205" s="6" t="s"><v>42</v></c><c r="J205" s="24" t="s"><v>481</v></c></row><row r="206" spans="1:10" ht="17" x14ac:dyDescent="0.2"><c r="A206" s="23" t="s"><v>285</v></c><c r="B206" s="10" t="s"><v>484</v></c><c r="C206" s="9" t="s"><v>485</v></c><c r="D206" s="6" t="s"><v>628</v></c><c r="E206" s="9" t="s"><v>487</v></c><c r="F206" s="10" t="s"><v>42</v></c><c r="G206" s="10"><v>82</v></c><c r="H206" s="6" t="s"><v>42</v></c><c r="I206" s="6" t="s"><v>42</v></c><c r="J206" s="24" t="s"><v>482</v></c></row><row r="207" spans="1:10" x14ac:dyDescent="0.2"><c r="A207" s="23" t="s"><v>35</v></c><c r="B207" s="10" t="s"><v>492</v></c><c r="C207" s="9" t="s"><v>12</v></c><c r="D207" s="6" t="s"><v>628</v></c><c r="E207" s="9" t="s"><v>497</v></c><c r="F207" s="10"><v>93.3</v></c><c r="G207" s="10"><v>97.1</v></c><c r="H207" s="4" t="s"><v>91</v></c><c r="I207" s="6"><v>1.2</v></c><c r="J207" s="24" t="s"><v>496</v></c></row><row r="208" spans="1:10" x14ac:dyDescent="0.2"><c r="A208" s="23" t="s"><v>35</v></c><c r="B208" s="10" t="s"><v>493</v></c><c r="C208" s="9" t="s"><v>12</v></c><c r="D208" s="6" t="s"><v>628</v></c><c r="E208" s="9" t="s"><v>498</v></c><c r="F208" s="10"><v>64.430000000000007</v></c><c r="G208" s="10"><v>86.4</v></c><c r="H208" s="4" t="s"><v>422</v></c><c r="I208" s="6"><v>1.17</v></c><c r="J208" s="24" t="s"><v>496</v></c></row><row r="209" spans="1:10" x14ac:dyDescent="0.2"><c r="A209" s="23" t="s"><v>35</v></c><c r="B209" s="10" t="s"><v>307</v></c><c r="C209" s="6" t="s"><v>20</v></c><c r="D209" s="6" t="s"><v>628</v></c><c r="E209" s="10" t="s"><v>500</v></c><c r="F209" s="10" t="s"><v>501</v></c><c r="G209" s="10"><v>98.99</v></c><c r="H209" s="4" t="s"><v>42</v></c><c r="I209" s="10" t="s"><v>42</v></c><c r="J209" s="24" t="s"><v>499</v></c></row><row r="210" spans="1:10" x14ac:dyDescent="0.2"><c r="A210" s="23" t="s"><v>15</v></c><c r="B210" s="10" t="s"><v>92</v></c><c r="C210" s="9" t="s"><v>20</v></c><c r="D210" s="10" t="s"><v>630</v></c><c r="E210" s="10" t="s"><v>480</v></c><c r="F210" s="9"><v>85</v></c><c r="G210" s="10"><v>90</v></c><c r="H210" s="6" t="s"><v>42</v></c><c r="I210" s="6" t="s"><v>42</v></c><c r="J210" s="24" t="s"><v>481</v></c></row><row r="211" spans="1:10" x14ac:dyDescent="0.2"><c r="A211" s="23" t="s"><v>10</v></c><c r="B211" s="10" t="s"><v>303</v></c><c r="C211" s="9" t="s"><v>183</v></c><c r="D211" s="6" t="s"><v>631</v></c><c r="E211" s="4" t="s"><v>305</v></c><c r="F211" s="10"><v>81.900000000000006</v></c><c r="G211" s="10"><v>94.28</v></c><c r="H211" s="10" t="s"><v>42</v></c><c r="I211" s="10" t="s"><v>42</v></c><c r="J211" s="24" t="s"><v>298</v></c></row><row r="212" spans="1:10" x14ac:dyDescent="0.2"><c r="A212" s="23" t="s"><v>10</v></c><c r="B212" s="10" t="s"><v>303</v></c><c r="C212" s="9" t="s"><v>183</v></c><c r="D212" s="6" t="s"><v>632</v></c><c r="E212" s="4" t="s"><v>305</v></c><c r="F212" s="10"><v>82.4</v></c><c r="G212" s="10"><v>92.52</v></c><c r="H212" s="10" t="s"><v>42</v></c><c r="I212" s="10" t="s"><v>42</v></c><c r="J212" s="24" t="s"><v>298</v></c></row><row r="213" spans="1:10" ht="17" thickBot="1" x14ac:dyDescent="0.25"><c r="A213" s="25" t="s"><v>10</v></c><c r="B213" s="26" t="s"><v>92</v></c><c r="C213" s="31" t="s"><v>12</v></c><c r="D213" s="26" t="s"><v>629</v></c><c r="E213" s="31" t="s"><v>491</v></c><c r="F213" s="26"><v>78.58</v></c><c r="G213" s="27" t="s"><v>42</v></c><c r="H213" s="27" t="s"><v>42</v></c><c r="I213" s="27" t="s"><v>42</v></c><c r="J213" s="29" t="s"><v>490</v></c></row><row r="214" spans="1:10" x14ac:dyDescent="0.2"><c r="A214" s="19" t="s"><v>10</v></c><c r="B214" s="20" t="s"><v>303</v></c><c r="C214" s="32" t="s"><v>183</v></c><c r="D214" s="21" t="s"><v>633</v></c><c r="E214" s="30" t="s"><v>325</v></c><c r="F214" s="20"><v>91</v></c><c r="G214" s="20"><v>92</v></c><c r="H214" s="30" t="s"><v>302</v></c><c r="I214" s="20"><v>2.94</v></c><c r="J214" s="22" t="s"><v>298</v></c></row><row r="215" spans="1:10" ht="17" x14ac:dyDescent="0.2"><c r="A215" s="23" t="s"><v>10</v></c><c r="B215" s="10" t="s"><v>223</v></c><c r="C215" s="9" t="s"><v>138</v></c><c r="D215" s="6" t="s"><v>634</v></c><c r="E215" s="6" t="s"><v>161</v></c><c r="F215" s="10" t="s"><v>31</v></c><c r="G215" s="10" t="s"><v>146</v></c><c r="H215" s="6" t="s"><v>145</v></c><c r="I215" s="10"><v>2.9</v></c><c r="J215" s="24" t="s"><v>112</v></c></row><row r="216" spans="1:10" ht="17" x14ac:dyDescent="0.2"><c r="A216" s="23" t="s"><v>15</v></c><c r="B216" s="10" t="s"><v>165</v></c><c r="C216" s="9" t="s"><v>20</v></c><c r="D216" s="6" t="s"><v>634</v></c><c r="E216" s="6" t="s"><v>195</v></c><c r="F216" s="10"><v>70</v></c><c r="G216" s="10"><v>101.7</v></c><c r="H216" s="6" t="s"><v>198</v></c><c r="I216" s="10"><v>1.84</v></c><c r="J216" s="24" t="s"><v>193</v></c></row><row r="217" spans="1:10" ht="17" x14ac:dyDescent="0.2"><c r="A217" s="23" t="s"><v>15</v></c><c r="B217" s="10" t="s"><v>43</v></c><c r="C217" s="9" t="s"><v>20</v></c><c r="D217" s="6" t="s"><v>634</v></c><c r="E217" s="10" t="s"><v>195</v></c><c r="F217" s="10"><v>44</v></c><c r="G217" s="10"><v>56.8</v></c><c r="H217" s="6" t="s"><v>199</v></c><c r="I217" s="10"><v>2.23</v></c><c r="J217" s="24" t="s"><v>193</v></c></row><row r="218" spans="1:10" x14ac:dyDescent="0.2"><c r="A218" s="23" t="s"><v>10</v></c><c r="B218" s="10" t="s"><v>303</v></c><c r="C218" s="9" t="s"><v>183</v></c><c r="D218" s="6" t="s"><v>634</v></c><c r="E218" s="4" t="s"><v>324</v></c><c r="F218" s="10"><v>91.3</v></c><c r="G218" s="10"><v>98.5</v></c><c r="H218" s="4" t="s"><v>301</v></c><c r="I218" s="10"><v>2.68</v></c><c r="J218" s="24" t="s"><v>298</v></c></row><row r="219" spans="1:10" ht="17" x14ac:dyDescent="0.2"><c r="A219" s="23" t="s"><v>29</v></c><c r="B219" s="10" t="s"><v>331</v></c><c r="C219" s="9" t="s"><v>322</v></c><c r="D219" s="6" t="s"><v>634</v></c><c r="E219" s="4" t="s"><v>326</v></c><c r="F219" s="10"><v>94.4</v></c><c r="G219" s="10"><v>82.7</v></c><c r="H219" s="6" t="s"><v>329</v></c><c r="I219" s="10"><v>3.1</v></c><c r="J219" s="24" t="s"><v>321</v></c></row><row r="220" spans="1:10" ht="30" x14ac:dyDescent="0.2"><c r="A220" s="23" t="s"><v>29</v></c><c r="B220" s="10" t="s"><v>331</v></c><c r="C220" s="9" t="s"><v>327</v></c><c r="D220" s="6" t="s"><v>634</v></c><c r="E220" s="4" t="s"><v>326</v></c><c r="F220" s="10"><v>95.3</v></c><c r="G220" s="10"><v>90.8</v></c><c r="H220" s="6" t="s"><v>329</v></c><c r="I220" s="10"><v>3</v></c><c r="J220" s="24" t="s"><v>321</v></c></row><row r="221" spans="1:10" x14ac:dyDescent="0.2"><c r="A221" s="23" t="s"><v>10</v></c><c r="B221" s="10" t="s"><v>339</v></c><c r="C221" s="9" t="s"><v>20</v></c><c r="D221" s="6" t="s"><v>634</v></c><c r="E221" s="4" t="s"><v>458</v></c><c r="F221" s="10"><v>87</v></c><c r="G221" s="10"><v>75</v></c><c r="H221" s="10" t="s"><v>42</v></c><c r="I221" s="10" t="s"><v>42</v></c><c r="J221" s="24" t="s"><v>459</v></c></row><row r="222" spans="1:10" ht="17" x14ac:dyDescent="0.2"><c r="A222" s="23" t="s"><v>97</v></c><c r="B222" s="10" t="s"><v>107</v></c><c r="C222" s="9" t="s"><v>20</v></c><c r="D222" s="6" t="s"><v>634</v></c><c r="E222" s="10" t="s"><v>463</v></c><c r="F222" s="9" t="s"><v>464</v></c><c r="G222" s="10" t="s"><v>42</v></c><c r="H222" s="6" t="s"><v>210</v></c><c r="I222" s="10"><v>1.79</v></c><c r="J222" s="24" t="s"><v>462</v></c></row><row r="223" spans="1:10" x14ac:dyDescent="0.2"><c r="A223" s="23" t="s"><v>10</v></c><c r="B223" s="10" t="s"><v>474</v></c><c r="C223" s="9" t="s"><v>20</v></c><c r="D223" s="6" t="s"><v>634</v></c><c r="E223" s="10" t="s"><v>476</v></c><c r="F223" s="10"><v>96.7</v></c><c r="G223" s="10"><v>86.6</v></c><c r="H223" s="6" t="s"><v>42</v></c><c r="I223" s="6" t="s"><v>42</v></c><c r="J223" s="24" t="s"><v>479</v></c></row><row r="224" spans="1:10" x14ac:dyDescent="0.2"><c r="A224" s="23" t="s"><v>10</v></c><c r="B224" s="10" t="s"><v>475</v></c><c r="C224" s="9" t="s"><v>20</v></c><c r="D224" s="6" t="s"><v>634</v></c><c r="E224" s="10" t="s"><v>476</v></c><c r="F224" s="9"><v>95.5</v></c><c r="G224" s="10"><v>95.9</v></c><c r="H224" s="6" t="s"><v>42</v></c><c r="I224" s="6" t="s"><v>42</v></c><c r="J224" s="24" t="s"><v>479</v></c></row><row r="225" spans="1:10" x14ac:dyDescent="0.2"><c r="A225" s="23" t="s"><v>15</v></c><c r="B225" s="10" t="s"><v>92</v></c><c r="C225" s="9" t="s"><v>20</v></c><c r="D225" s="6" t="s"><v>634</v></c><c r="E225" s="10" t="s"><v>480</v></c><c r="F225" s="9"><v>45</v></c><c r="G225" s="10"><v>78</v></c><c r="H225" s="6" t="s"><v>42</v></c><c r="I225" s="6" t="s"><v>42</v></c><c r="J225" s="24" t="s"><v>481</v></c></row><row r="226" spans="1:10" ht="17" x14ac:dyDescent="0.2"><c r="A226" s="23" t="s"><v>35</v></c><c r="B226" s="10" t="s"><v>503</v></c><c r="C226" s="9" t="s"><v>20</v></c><c r="D226" s="6" t="s"><v>634</v></c><c r="E226" s="10" t="s"><v>502</v></c><c r="F226" s="10"><v>96.8</v></c><c r="G226" s="10"><v>88.6</v></c><c r="H226" s="6" t="s"><v>460</v></c><c r="I226" s="10" t="s"><v>42</v></c><c r="J226" s="24" t="s"><v>505</v></c></row><row r="227" spans="1:10" ht="17" x14ac:dyDescent="0.2"><c r="A227" s="23" t="s"><v>35</v></c><c r="B227" s="10" t="s"><v>504</v></c><c r="C227" s="9" t="s"><v>20</v></c><c r="D227" s="6" t="s"><v>634</v></c><c r="E227" s="10" t="s"><v>502</v></c><c r="F227" s="10"><v>96.9</v></c><c r="G227" s="10"><v>96.6</v></c><c r="H227" s="6" t="s"><v>210</v></c><c r="I227" s="10" t="s"><v>42</v></c><c r="J227" s="24" t="s"><v>505</v></c></row><row r="228" spans="1:10" x14ac:dyDescent="0.2"><c r="A228" s="23" t="s"><v>10</v></c><c r="B228" s="10" t="s"><v>475</v></c><c r="C228" s="9" t="s"><v>20</v></c><c r="D228" s="10" t="s"><v>635</v></c><c r="E228" s="10" t="s"><v>478</v></c><c r="F228" s="9"><v>91</v></c><c r="G228" s="10"><v>99</v></c><c r="H228" s="6" t="s"><v>42</v></c><c r="I228" s="6" t="s"><v>42</v></c><c r="J228" s="24" t="s"><v>479</v></c></row><row r="229" spans="1:10" x14ac:dyDescent="0.2"><c r="A229" s="23" t="s"><v>10</v></c><c r="B229" s="10" t="s"><v>474</v></c><c r="C229" s="9" t="s"><v>20</v></c><c r="D229" s="10" t="s"><v>635</v></c><c r="E229" s="10" t="s"><v>478</v></c><c r="F229" s="9"><v>95</v></c><c r="G229" s="10"><v>99</v></c><c r="H229" s="6" t="s"><v>42</v></c><c r="I229" s="6" t="s"><v>42</v></c><c r="J229" s="24" t="s"><v>479</v></c></row><row r="230" spans="1:10" ht="17" x14ac:dyDescent="0.2"><c r="A230" s="23" t="s"><v>10</v></c><c r="B230" s="10" t="s"><v>303</v></c><c r="C230" s="9" t="s"><v>183</v></c><c r="D230" s="6" t="s"><v>636</v></c><c r="E230" s="4" t="s"><v>323</v></c><c r="F230" s="10"><v>86</v></c><c r="G230" s="10"><v>93.76</v></c><c r="H230" s="10" t="s"><v>42</v></c><c r="I230" s="10" t="s"><v>42</v></c><c r="J230" s="24" t="s"><v>298</v></c></row><row r="231" spans="1:10" x14ac:dyDescent="0.2"><c r="A231" s="23" t="s"><v>10</v></c><c r="B231" s="10" t="s"><v>339</v></c><c r="C231" s="9" t="s"><v>416</v></c><c r="D231" s="10" t="s"><v>637</v></c><c r="E231" s="10" t="s"><v>423</v></c><c r="F231" s="10"><v>70</v></c><c r="G231" s="10"><v>70</v></c><c r="H231" s="4" t="s"><v>95</v></c><c r="I231" s="10"><v>2.2000000000000002</v></c><c r="J231" s="24" t="s"><v>414</v></c></row><row r="232" spans="1:10" ht="17" thickBot="1" x14ac:dyDescent="0.25"><c r="A232" s="25" t="s"><v>10</v></c><c r="B232" s="26" t="s"><v>475</v></c><c r="C232" s="31" t="s"><v>20</v></c><c r="D232" s="26" t="s"><v>637</v></c><c r="E232" s="26" t="s"><v>476</v></c><c r="F232" s="31"><v>96</v></c><c r="G232" s="26"><v>87.4</v></c><c r="H232" s="27" t="s"><v>42</v></c><c r="I232" s="27" t="s"><v>42</v></c><c r="J232" s="29" t="s"><v>479</v></c></row><row r="233" spans="1:10" ht="17" x14ac:dyDescent="0.2"><c r="A233" s="19" t="s"><v>10</v></c><c r="B233" s="20" t="s"><v>223</v></c><c r="C233" s="32" t="s"><v>138</v></c><c r="D233" s="21" t="s"><v>638</v></c><c r="E233" s="21" t="s"><v>159</v></c><c r="F233" s="20" t="s"><v>42</v></c><c r="G233" s="20" t="s"><v>42</v></c><c r="H233" s="21" t="s"><v>140</v></c><c r="I233" s="20"><v>7.29</v></c><c r="J233" s="22" t="s"><v>112</v></c></row><row r="234" spans="1:10" ht="17" x14ac:dyDescent="0.2"><c r="A234" s="23" t="s"><v>10</v></c><c r="B234" s="10" t="s"><v>223</v></c><c r="C234" s="9" t="s"><v>138</v></c><c r="D234" s="6" t="s"><v>638</v></c><c r="E234" s="6" t="s"><v>160</v></c><c r="F234" s="10" t="s"><v>149</v></c><c r="G234" s="10" t="s"><v>152</v></c><c r="H234" s="6" t="s"><v>142</v></c><c r="I234" s="10"><v>3.03</v></c><c r="J234" s="24" t="s"><v>112</v></c></row><row r="235" spans="1:10" ht="17" x14ac:dyDescent="0.2"><c r="A235" s="23" t="s"><v>10</v></c><c r="B235" s="10" t="s"><v>303</v></c><c r="C235" s="9" t="s"><v>183</v></c><c r="D235" s="6" t="s"><v>638</v></c><c r="E235" s="4" t="s"><v>323</v></c><c r="F235" s="10"><v>80.900000000000006</v></c><c r="G235" s="10"><v>92.59</v></c><c r="H235" s="10" t="s"><v>42</v></c><c r="I235" s="10" t="s"><v>42</v></c><c r="J235" s="24" t="s"><v>298</v></c></row><row r="236" spans="1:10" ht="17" thickBot="1" x14ac:dyDescent="0.25"><c r="A236" s="25" t="s"><v>10</v></c><c r="B236" s="26" t="s"><v>303</v></c><c r="C236" s="31" t="s"><v>183</v></c><c r="D236" s="27" t="s"><v>639</v></c><c r="E236" s="28" t="s"><v>323</v></c><c r="F236" s="26"><v>82.5</v></c><c r="G236" s="26"><v>92.26</v></c><c r="H236" s="26" t="s"><v>42</v></c><c r="I236" s="26" t="s"><v>42</v></c><c r="J236" s="29" t="s"><v>298</v></c></row><row r="237" spans="1:10" ht="45" x14ac:dyDescent="0.2"><c r="A237" s="19" t="s"><v>285</v></c><c r="B237" s="20" t="s"><v>513</v></c><c r="C237" s="32" t="s"><v>524</v></c><c r="D237" s="20" t="s"><v>640</v></c><c r="E237" s="32" t="s"><v>579</v></c><c r="F237" s="20"><v>90</v></c><c r="G237" s="20"><v>92.6</v></c><c r="H237" s="30" t="s"><v>42</v></c><c r="I237" s="20" t="s"><v>42</v></c><c r="J237" s="22" t="s"><v>525</v></c></row><row r="238" spans="1:10" ht="45" x14ac:dyDescent="0.2"><c r="A238" s="23" t="s"><v>285</v></c><c r="B238" s="10" t="s"><v>513</v></c><c r="C238" s="9" t="s"><v>524</v></c><c r="D238" s="10" t="s"><v>640</v></c><c r="E238" s="9" t="s"><v>579</v></c><c r="F238" s="10"><v>96.6</v></c><c r="G238" s="10"><v>95.5</v></c><c r="H238" s="6" t="s"><v>533</v></c><c r="I238" s="10"><v>1.87</v></c><c r="J238" s="24" t="s"><v>535</v></c></row><row r="239" spans="1:10" x14ac:dyDescent="0.2"><c r="A239" s="23" t="s"><v>10</v></c><c r="B239" s="10" t="s"><v>349</v></c><c r="C239" s="9" t="s"><v>519</v></c><c r="D239" s="10" t="s"><v>641</v></c><c r="E239" s="10" t="s"><v>518</v></c><c r="F239" s="10"><v>91</v></c><c r="G239" s="4" t="s"><v>42</v></c><c r="H239" s="4" t="s"><v>42</v></c><c r="I239" s="10" t="s"><v>42</v></c><c r="J239" s="24" t="s"><v>512</v></c></row><row r="240" spans="1:10" ht="45" x14ac:dyDescent="0.2"><c r="A240" s="23" t="s"><v>285</v></c><c r="B240" s="10" t="s"><v>513</v></c><c r="C240" s="9" t="s"><v>509</v></c><c r="D240" s="10" t="s"><v>642</v></c><c r="E240" s="10" t="s"><v>510</v></c><c r="F240" s="10"><v>98</v></c><c r="G240" s="10"><v>95</v></c><c r="H240" s="4" t="s"><v>42</v></c><c r="I240" s="10" t="s"><v>42</v></c><c r="J240" s="24" t="s"><v>511</v></c></row><row r="241" spans="1:10" x14ac:dyDescent="0.2"><c r="A241" s="23" t="s"><v>10</v></c><c r="B241" s="10" t="s"><v>349</v></c><c r="C241" s="9" t="s"><v>514</v></c><c r="D241" s="10" t="s"><v>642</v></c><c r="E241" s="10" t="s"><v>515</v></c><c r="F241" s="10"><v>79</v></c><c r="G241" s="4" t="s"><v>42</v></c><c r="H241" s="10" t="s"><v>42</v></c><c r="I241" s="10" t="s"><v>42</v></c><c r="J241" s="24" t="s"><v>512</v></c></row><row r="242" spans="1:10" x14ac:dyDescent="0.2"><c r="A242" s="23" t="s"><v>15</v></c><c r="B242" s="10" t="s"><v>349</v></c><c r="C242" s="9" t="s"><v>539</v></c><c r="D242" s="10" t="s"><v>642</v></c><c r="E242" s="10" t="s"><v>542</v></c><c r="F242" s="10"><v>83.1</v></c><c r="G242" s="10" t="s"><v>42</v></c><c r="H242" s="10" t="s"><v>42</v></c><c r="I242" s="10" t="s"><v>42</v></c><c r="J242" s="24" t="s"><v>538</v></c></row><row r="243" spans="1:10" x14ac:dyDescent="0.2"><c r="A243" s="23" t="s"><v>10</v></c><c r="B243" s="10" t="s"><v>349</v></c><c r="C243" s="9" t="s"><v>519</v></c><c r="D243" s="10" t="s"><v>643</v></c><c r="E243" s="10" t="s"><v>523</v></c><c r="F243" s="10"><v>84</v></c><c r="G243" s="4" t="s"><v>42</v></c><c r="H243" s="4" t="s"><v>42</v></c><c r="I243" s="10" t="s"><v>42</v></c><c r="J243" s="24" t="s"><v>512</v></c></row><row r="244" spans="1:10" x14ac:dyDescent="0.2"><c r="A244" s="23" t="s"><v>10</v></c><c r="B244" s="10" t="s"><v>349</v></c><c r="C244" s="9" t="s"><v>519</v></c><c r="D244" s="10" t="s"><v>644</v></c><c r="E244" s="10" t="s"><v>521</v></c><c r="F244" s="10"><v>89</v></c><c r="G244" s="4" t="s"><v>42</v></c><c r="H244" s="4" t="s"><v>42</v></c><c r="I244" s="10" t="s"><v>42</v></c><c r="J244" s="24" t="s"><v>512</v></c></row><row r="245" spans="1:10" ht="17" x14ac:dyDescent="0.2"><c r="A245" s="23" t="s"><v>10</v></c><c r="B245" s="10" t="s"><v>92</v></c><c r="C245" s="9" t="s"><v>531</v></c><c r="D245" s="10" t="s"><v>644</v></c><c r="E245" s="10" t="s"><v>528</v></c><c r="F245" s="10"><v>88.8</v></c><c r="G245" s="10"><v>66.599999999999994</v></c><c r="H245" s="6" t="s"><v>529</v></c><c r="I245" s="10" t="s"><v>42</v></c><c r="J245" s="24" t="s"><v>526</v></c></row><row r="246" spans="1:10" ht="47" x14ac:dyDescent="0.2"><c r="A246" s="23" t="s"><v>15</v></c><c r="B246" s="10" t="s"><v>165</v></c><c r="C246" s="9" t="s"><v>554</v></c><c r="D246" s="10" t="s"><v>644</v></c><c r="E246" s="10" t="s"><v>557</v></c><c r="F246" s="10"><v>86.5</v></c><c r="G246" s="10"><v>71.900000000000006</v></c><c r="H246" s="10" t="s"><v>42</v></c><c r="I246" s="10" t="s"><v>42</v></c><c r="J246" s="24" t="s"><v>560</v></c></row><row r="247" spans="1:10" x14ac:dyDescent="0.2"><c r="A247" s="23" t="s"><v>15</v></c><c r="B247" s="10" t="s"><v>349</v></c><c r="C247" s="9" t="s"><v>539</v></c><c r="D247" s="10" t="s"><v>645</v></c><c r="E247" s="10" t="s"><v>547</v></c><c r="F247" s="10"><v>93.2</v></c><c r="G247" s="10"><v>94</v></c><c r="H247" s="10" t="s"><v>42</v></c><c r="I247" s="10" t="s"><v>42</v></c><c r="J247" s="24" t="s"><v>538</v></c></row><row r="248" spans="1:10" x14ac:dyDescent="0.2"><c r="A248" s="23" t="s"><v>15</v></c><c r="B248" s="10" t="s"><v>349</v></c><c r="C248" s="9" t="s"><v>539</v></c><c r="D248" s="10" t="s"><v>646</v></c><c r="E248" s="10" t="s"><v>541</v></c><c r="F248" s="10"><v>66.400000000000006</v></c><c r="G248" s="10" t="s"><v>42</v></c><c r="H248" s="10" t="s"><v>42</v></c><c r="I248" s="10" t="s"><v>42</v></c><c r="J248" s="24" t="s"><v>538</v></c></row><row r="249" spans="1:10" x14ac:dyDescent="0.2"><c r="A249" s="23" t="s"><v>15</v></c><c r="B249" s="10" t="s"><v>349</v></c><c r="C249" s="9" t="s"><v>539</v></c><c r="D249" s="10" t="s"><v>646</v></c><c r="E249" s="10" t="s"><v>543</v></c><c r="F249" s="10"><v>85</v></c><c r="G249" s="10" t="s"><v>42</v></c><c r="H249" s="10" t="s"><v>42</v></c><c r="I249" s="10" t="s"><v>42</v></c><c r="J249" s="24" t="s"><v>538</v></c></row><row r="250" spans="1:10" ht="30" x14ac:dyDescent="0.2"><c r="A250" s="23" t="s"><v>10</v></c><c r="B250" s="10" t="s"><v>349</v></c><c r="C250" s="9" t="s"><v>516</v></c><c r="D250" s="10" t="s"><v>647</v></c><c r="E250" s="14" t="s"><v>517</v></c><c r="F250" s="10"><v>88</v></c><c r="G250" s="4" t="s"><v>42</v></c><c r="H250" s="4" t="s"><v>42</v></c><c r="I250" s="10" t="s"><v>42</v></c><c r="J250" s="24" t="s"><v>512</v></c></row><row r="251" spans="1:10" x14ac:dyDescent="0.2"><c r="A251" s="23" t="s"><v>10</v></c><c r="B251" s="10" t="s"><v>549</v></c><c r="C251" s="9" t="s"><v>550</v></c><c r="D251" s="10" t="s"><v>648</v></c><c r="E251" s="10" t="s"><v>551</v></c><c r="F251" s="10"><v>96.1</v></c><c r="G251" s="10" t="s"><v>42</v></c><c r="H251" s="4" t="s"><v>495</v></c><c r="I251" s="10"><v>2.88</v></c><c r="J251" s="24" t="s"><v>553</v></c></row><row r="252" spans="1:10" ht="30" x14ac:dyDescent="0.2"><c r="A252" s="23" t="s"><v>15</v></c><c r="B252" s="10" t="s"><v>339</v></c><c r="C252" s="9" t="s"><v>20</v></c><c r="D252" s="10" t="s"><v>649</v></c><c r="E252" s="9" t="s"><v>571</v></c><c r="F252" s="10" t="s"><v>42</v></c><c r="G252" s="10"><v>100</v></c><c r="H252" s="6" t="s"><v>385</v></c><c r="I252" s="10"><v>2.2999999999999998</v></c><c r="J252" s="24" t="s"><v>564</v></c></row><row r="253" spans="1:10" ht="30" x14ac:dyDescent="0.2"><c r="A253" s="23" t="s"><v>15</v></c><c r="B253" s="10" t="s"><v>339</v></c><c r="C253" s="9" t="s"><v>20</v></c><c r="D253" s="10" t="s"><v>649</v></c><c r="E253" s="9" t="s"><v>570</v></c><c r="F253" s="10"><v>94</v></c><c r="G253" s="10" t="s"><v>567</v></c><c r="H253" s="6" t="s"><v>318</v></c><c r="I253" s="10"><v>1.9</v></c><c r="J253" s="24" t="s"><v>568</v></c></row><row r="254" spans="1:10" ht="17" x14ac:dyDescent="0.2"><c r="A254" s="23" t="s"><v>10</v></c><c r="B254" s="10" t="s"><v>339</v></c><c r="C254" s="9" t="s"><v>20</v></c><c r="D254" s="10" t="s"><v>649</v></c><c r="E254" s="9" t="s"><v>569</v></c><c r="F254" s="10"><v>82</v></c><c r="G254" s="10"><v>99.7</v></c><c r="H254" s="6" t="s"><v>573</v></c><c r="I254" s="10"><v>2.1</v></c><c r="J254" s="24" t="s"><v>572</v></c></row><row r="255" spans="1:10" ht="17" x14ac:dyDescent="0.2"><c r="A255" s="23" t="s"><v>10</v></c><c r="B255" s="10" t="s"><v>92</v></c><c r="C255" s="9" t="s"><v>531</v></c><c r="D255" s="10" t="s"><v>650</v></c><c r="E255" s="10" t="s"><v>527</v></c><c r="F255" s="10"><v>87.7</v></c><c r="G255" s="10"><v>60.2</v></c><c r="H255" s="6" t="s"><v>530</v></c><c r="I255" s="10" t="s"><v>42</v></c><c r="J255" s="24" t="s"><v>526</v></c></row><row r="256" spans="1:10" x14ac:dyDescent="0.2"><c r="A256" s="23" t="s"><v>10</v></c><c r="B256" s="10" t="s"><v>536</v></c><c r="C256" s="9" t="s"><v>524</v></c><c r="D256" s="10" t="s"><v>650</v></c><c r="E256" s="10" t="s"><v>540</v></c><c r="F256" s="10"><v>93.5</v></c><c r="G256" s="10"><v>90.6</v></c><c r="H256" s="6" t="s"><v>42</v></c><c r="I256" s="10" t="s"><v>42</v></c><c r="J256" s="24" t="s"><v>537</v></c></row><row r="257" spans="1:10" x14ac:dyDescent="0.2"><c r="A257" s="23" t="s"><v>10</v></c><c r="B257" s="10" t="s"><v>349</v></c><c r="C257" s="9" t="s"><v>519</v></c><c r="D257" s="10" t="s"><v>651</v></c><c r="E257" s="10" t="s"><v>522</v></c><c r="F257" s="10"><v>89</v></c><c r="G257" s="4" t="s"><v>42</v></c><c r="H257" s="4" t="s"><v>42</v></c><c r="I257" s="10" t="s"><v>42</v></c><c r="J257" s="24" t="s"><v>512</v></c></row><row r="258" spans="1:10" x14ac:dyDescent="0.2"><c r="A258" s="23" t="s"><v>10</v></c><c r="B258" s="10" t="s"><v>349</v></c><c r="C258" s="9" t="s"><v>519</v></c><c r="D258" s="10" t="s"><v>652</v></c><c r="E258" s="10" t="s"><v>520</v></c><c r="F258" s="10"><v>93</v></c><c r="G258" s="4" t="s"><v>42</v></c><c r="H258" s="4" t="s"><v>42</v></c><c r="I258" s="10" t="s"><v>42</v></c><c r="J258" s="24" t="s"><v>512</v></c></row><row r="259" spans="1:10" x14ac:dyDescent="0.2"><c r="A259" s="23" t="s"><v>10</v></c><c r="B259" s="10" t="s"><v>548</v></c><c r="C259" s="9" t="s"><v>550</v></c><c r="D259" s="10" t="s"><v>652</v></c><c r="E259" s="10" t="s"><v>552</v></c><c r="F259" s="10"><v>99.2</v></c><c r="G259" s="10" t="s"><v>42</v></c><c r="H259" s="4" t="s"><v>355</v></c><c r="I259" s="10"><v>3</v></c><c r="J259" s="24" t="s"><v>553</v></c></row><row r="260" spans="1:10" ht="17" x14ac:dyDescent="0.2"><c r="A260" s="23" t="s"><v>35</v></c><c r="B260" s="10" t="s"><v>563</v></c><c r="C260" s="9" t="s"><v>20</v></c><c r="D260" s="10" t="s"><v>652</v></c><c r="E260" s="10" t="s"><v>566</v></c><c r="F260" s="10"><v>45.3</v></c><c r="G260" s="10"><v>97</v></c><c r="H260" s="6" t="s"><v>562</v></c><c r="I260" s="10" t="s"><v>42</v></c><c r="J260" s="24" t="s"><v>561</v></c></row><row r="261" spans="1:10" x14ac:dyDescent="0.2"><c r="A261" s="23" t="s"><v>15</v></c><c r="B261" s="10" t="s"><v>349</v></c><c r="C261" s="9" t="s"><v>539</v></c><c r="D261" s="10" t="s"><v>653</v></c><c r="E261" s="10" t="s"><v>544</v></c><c r="F261" s="10"><v>51.9</v></c><c r="G261" s="10" t="s"><v>42</v></c><c r="H261" s="10" t="s"><v>42</v></c><c r="I261" s="10" t="s"><v>42</v></c><c r="J261" s="24" t="s"><v>538</v></c></row><row r="262" spans="1:10" ht="30" x14ac:dyDescent="0.2"><c r="A262" s="23" t="s"><v>10</v></c><c r="B262" s="10" t="s"><v>339</v></c><c r="C262" s="9" t="s"><v>20</v></c><c r="D262" s="10" t="s"><v>654</v></c><c r="E262" s="9" t="s"><v>577</v></c><c r="F262" s="10" t="s"><v>42</v></c><c r="G262" s="10"><v>97</v></c><c r="H262" s="6" t="s"><v>575</v></c><c r="I262" s="10"><v>2.5</v></c><c r="J262" s="24" t="s"><v>574</v></c></row><row r="263" spans="1:10" x14ac:dyDescent="0.2"><c r="A263" s="23" t="s"><v>15</v></c><c r="B263" s="10" t="s"><v>349</v></c><c r="C263" s="9" t="s"><v>539</v></c><c r="D263" s="10" t="s"><v>655</v></c><c r="E263" s="10" t="s"><v>545</v></c><c r="F263" s="10"><v>73.8</v></c><c r="G263" s="10" t="s"><v>42</v></c><c r="H263" s="10" t="s"><v>42</v></c><c r="I263" s="10" t="s"><v>42</v></c><c r="J263" s="24" t="s"><v>538</v></c></row><row r="264" spans="1:10" x14ac:dyDescent="0.2"><c r="A264" s="23" t="s"><v>15</v></c><c r="B264" s="10" t="s"><v>349</v></c><c r="C264" s="9" t="s"><v>539</v></c><c r="D264" s="10" t="s"><v>656</v></c><c r="E264" s="10" t="s"><v>546</v></c><c r="F264" s="10"><v>84.1</v></c><c r="G264" s="10" t="s"><v>42</v></c><c r="H264" s="10" t="s"><v>42</v></c><c r="I264" s="10" t="s"><v>42</v></c><c r="J264" s="24" t="s"><v>538</v></c></row><row r="265" spans="1:10" ht="47" x14ac:dyDescent="0.2"><c r="A265" s="23" t="s"><v>15</v></c><c r="B265" s="10" t="s"><v>165</v></c><c r="C265" s="9" t="s"><v>554</v></c><c r="D265" s="10" t="s"><v>657</v></c><c r="E265" s="10" t="s"><v>559</v></c><c r="F265" s="10"><v>97.3</v></c><c r="G265" s="10"><v>98.1</v></c><c r="H265" s="10" t="s"><v>42</v></c><c r="I265" s="10" t="s"><v>42</v></c><c r="J265" s="24" t="s"><v>560</v></c></row><row r="266" spans="1:10" ht="48" thickBot="1" x14ac:dyDescent="0.25"><c r="A266" s="25" t="s"><v>15</v></c><c r="B266" s="26" t="s"><v>165</v></c><c r="C266" s="31" t="s"><v>554</v></c><c r="D266" s="26" t="s"><v>657</v></c><c r="E266" s="26" t="s"><v>558</v></c><c r="F266" s="26"><v>66.8</v></c><c r="G266" s="26"><v>89.1</v></c><c r="H266" s="26" t="s"><v>42</v></c><c r="I266" s="26" t="s"><v>42</v></c><c r="J266" s="29" t="s"><v>560</v></c></row></sheetData><sortState ref="A3:J274" xmlns:xlrd2="http://schemas.microsoft.com/office/spreadsheetml/2017/richdata2"><sortCondition ref="D3:D274"/></sortState><mergeCells count="8"><mergeCell ref="I1:I2"/><mergeCell ref="J1:J2"/><mergeCell ref="A1:A2"/><mergeCell ref="B1:B2"/><mergeCell ref="C1:C2"/><mergeCell ref="F1:F2"/><mergeCell ref="G1:G2"/><mergeCell ref="H1:H2"/></mergeCells><phoneticPr fontId="11" type="noConversion"/><pageMargins left="0.7" right="0.7" top="0.75" bottom="0.75" header="0.3" footer="0.3"/><pageSetup paperSize="9" orientation="portrait" horizontalDpi="0" verticalDpi="0"/></worksheet>
