# Supplementary material for: Isolation and Purification of Bacterially Produced Polyhydroxyalkanoates: Mechanisms, Limitations, and Current Advances
Source: Life (Basel). 2026 Feb 4;16(2):269. doi: 10.3390/life16020269 (PMC12942554; doi:10.3390/life16020269)
Supplement: Supplementary file 1 [file life-16-00269-s001.zip › life-4085630-supplementary/xl/worksheets/sheet2.xml]

<?xml version="1.0" encoding="UTF-8" standalone="yes"?>
<worksheet xmlns="http://schemas.openxmlformats.org/spreadsheetml/2006/main" xmlns:r="http://schemas.openxmlformats.org/officeDocument/2006/relationships" xmlns:mc="http://schemas.openxmlformats.org/markup-compatibility/2006" mc:Ignorable="x14ac xr xr2 xr3" xmlns:x14ac="http://schemas.microsoft.com/office/spreadsheetml/2009/9/ac" xmlns:xr="http://schemas.microsoft.com/office/spreadsheetml/2014/revision" xmlns:xr2="http://schemas.microsoft.com/office/spreadsheetml/2015/revision2" xmlns:xr3="http://schemas.microsoft.com/office/spreadsheetml/2016/revision3" xr:uid="{D6550F27-703E-DD48-A91D-B6365DDB7349}"><dimension ref="A1:B44"/><sheetViews><sheetView workbookViewId="0"><selection activeCell="B32" sqref="B32"/></sheetView></sheetViews><sheetFormatPr baseColWidth="10" defaultRowHeight="16" x14ac:dyDescent="0.2"/><cols><col min="1" max="1" width="15.6640625" customWidth="1"/><col min="2" max="2" width="75.83203125" bestFit="1" customWidth="1"/></cols><sheetData><row r="1" spans="1:2" x14ac:dyDescent="0.2"><c r="A1" s="7" t="s"><v>54</v></c></row><row r="2" spans="1:2" x14ac:dyDescent="0.2"><c r="A2" t="s"><v>224</v></c><c r="B2" t="s"><v>225</v></c></row><row r="3" spans="1:2" x14ac:dyDescent="0.2"><c r="A3" t="s"><v>226</v></c><c r="B3" t="s"><v>252</v></c></row><row r="4" spans="1:2" x14ac:dyDescent="0.2"><c r="A4" t="s"><v>154</v></c><c r="B4" t="s"><v>172</v></c></row><row r="5" spans="1:2" x14ac:dyDescent="0.2"><c r="A5" t="s"><v>227</v></c><c r="B5" t="s"><v>247</v></c></row><row r="6" spans="1:2" x14ac:dyDescent="0.2"><c r="A6" t="s"><v>228</v></c><c r="B6" t="s"><v>248</v></c></row><row r="7" spans="1:2" x14ac:dyDescent="0.2"><c r="A7" t="s"><v>229</v></c><c r="B7" t="s"><v>249</v></c></row><row r="8" spans="1:2" x14ac:dyDescent="0.2"><c r="A8" t="s"><v>163</v></c><c r="B8" t="s"><v>171</v></c></row><row r="9" spans="1:2" x14ac:dyDescent="0.2"><c r="A9" t="s"><v>230</v></c><c r="B9" t="s"><v>269</v></c></row><row r="10" spans="1:2" x14ac:dyDescent="0.2"><c r="A10" t="s"><v>231</v></c><c r="B10" t="s"><v>270</v></c></row><row r="11" spans="1:2" x14ac:dyDescent="0.2"><c r="A11" t="s"><v>87</v></c><c r="B11" t="s"><v>88</v></c></row><row r="12" spans="1:2" x14ac:dyDescent="0.2"><c r="A12" t="s"><v>194</v></c><c r="B12" t="s"><v>268</v></c></row><row r="13" spans="1:2" x14ac:dyDescent="0.2"><c r="A13" t="s"><v>232</v></c><c r="B13" t="s"><v>267</v></c></row><row r="14" spans="1:2" x14ac:dyDescent="0.2"><c r="A14" t="s"><v>233</v></c><c r="B14" t="s"><v>234</v></c></row><row r="15" spans="1:2" ht="19" x14ac:dyDescent="0.3"><c r="A15" t="s"><v>235</v></c><c r="B15" t="s"><v>265</v></c></row><row r="16" spans="1:2" x14ac:dyDescent="0.2"><c r="A16" t="s"><v>25</v></c><c r="B16" t="s"><v>65</v></c></row><row r="17" spans="1:2" x14ac:dyDescent="0.2"><c r="A17" t="s"><v>236</v></c><c r="B17" t="s"><v>266</v></c></row><row r="18" spans="1:2" x14ac:dyDescent="0.2"><c r="A18" t="s"><v>237</v></c><c r="B18" t="s"><v>263</v></c></row><row r="19" spans="1:2" x14ac:dyDescent="0.2"><c r="A19" t="s"><v>238</v></c><c r="B19" t="s"><v>264</v></c></row><row r="20" spans="1:2" x14ac:dyDescent="0.2"><c r="A20" t="s"><v>239</v></c><c r="B20" t="s"><v>262</v></c></row><row r="21" spans="1:2" x14ac:dyDescent="0.2"><c r="A21" t="s"><v>240</v></c><c r="B21" t="s"><v>261</v></c></row><row r="22" spans="1:2" x14ac:dyDescent="0.2"><c r="A22" t="s"><v>63</v></c><c r="B22" t="s"><v>64</v></c></row><row r="23" spans="1:2" x14ac:dyDescent="0.2"><c r="A23" t="s"><v>241</v></c><c r="B23" t="s"><v>260</v></c></row><row r="24" spans="1:2" x14ac:dyDescent="0.2"><c r="A24" t="s"><v>242</v></c><c r="B24" t="s"><v>259</v></c></row><row r="25" spans="1:2" ht="18" x14ac:dyDescent="0.25"><c r="A25" t="s"><v>55</v></c><c r="B25" t="s"><v>53</v></c></row><row r="26" spans="1:2" x14ac:dyDescent="0.2"><c r="A26" t="s"><v>48</v></c><c r="B26" t="s"><v>52</v></c></row><row r="27" spans="1:2" x14ac:dyDescent="0.2"><c r="A27" t="s"><v>243</v></c><c r="B27" t="s"><v>258</v></c></row><row r="28" spans="1:2" ht="19" x14ac:dyDescent="0.3"><c r="A28" t="s"><v>29</v></c><c r="B28" t="s"><v>257</v></c></row><row r="29" spans="1:2" x14ac:dyDescent="0.2"><c r="A29" t="s"><v>58</v></c><c r="B29" t="s"><v>59</v></c></row><row r="30" spans="1:2" x14ac:dyDescent="0.2"><c r="A30" t="s"><v>244</v></c><c r="B30" t="s"><v>254</v></c></row><row r="31" spans="1:2" ht="19" x14ac:dyDescent="0.3"><c r="A31" t="s"><v>245</v></c><c r="B31" t="s"><v>255</v></c></row><row r="32" spans="1:2" x14ac:dyDescent="0.2"><c r="A32" t="s"><v>555</v></c><c r="B32" t="s"><v>556</v></c></row><row r="33" spans="1:2" x14ac:dyDescent="0.2"><c r="A33" t="s"><v>184</v></c><c r="B33" t="s"><v>190</v></c></row><row r="34" spans="1:2" x14ac:dyDescent="0.2"><c r="A34" t="s"><v>9</v></c><c r="B34" t="s"><v>49</v></c></row><row r="35" spans="1:2" x14ac:dyDescent="0.2"><c r="A35" t="s"><v>35</v></c><c r="B35" t="s"><v>253</v></c></row><row r="36" spans="1:2" x14ac:dyDescent="0.2"><c r="A36" t="s"><v>10</v></c><c r="B36" t="s"><v>56</v></c></row><row r="37" spans="1:2" x14ac:dyDescent="0.2"><c r="A37" t="s"><v>15</v></c><c r="B37" t="s"><v>62</v></c></row><row r="38" spans="1:2" x14ac:dyDescent="0.2"><c r="A38" t="s"><v>97</v></c><c r="B38" t="s"><v>192</v></c></row><row r="39" spans="1:2" ht="19" x14ac:dyDescent="0.3"><c r="A39" t="s"><v>246</v></c><c r="B39" t="s"><v>256</v></c></row><row r="40" spans="1:2" x14ac:dyDescent="0.2"><c r="A40" t="s"><v>98</v></c><c r="B40" t="s"><v>191</v></c></row><row r="41" spans="1:2" x14ac:dyDescent="0.2"><c r="A41" t="s"><v>50</v></c><c r="B41" t="s"><v>51</v></c></row><row r="42" spans="1:2" x14ac:dyDescent="0.2"><c r="A42" t="s"><v>176</v></c><c r="B42" t="s"><v>251</v></c></row><row r="43" spans="1:2" x14ac:dyDescent="0.2"><c r="A43" t="s"><v>60</v></c><c r="B43" t="s"><v>61</v></c></row><row r="44" spans="1:2" x14ac:dyDescent="0.2"><c r="A44" t="s"><v>135</v></c><c r="B44" t="s"><v>250</v></c></row></sheetData><sortState ref="A2:B44" xmlns:xlrd2="http://schemas.microsoft.com/office/spreadsheetml/2017/richdata2"><sortCondition ref="A1:A44"/></sortState><pageMargins left="0.7" right="0.7" top="0.75" bottom="0.75" header="0.3" footer="0.3"/></worksheet>
