# Supplementary material for: Isolation and Purification of Bacterially Produced Polyhydroxyalkanoates: Mechanisms, Limitations, and Current Advances
Source: Life (Basel). 2026 Feb 4;16(2):269. doi: 10.3390/life16020269 (PMC12942554; doi:10.3390/life16020269)
Supplement: Supplementary file 1 [file life-16-00269-s001.zip › life-4085630-supplementary/xl/_rels/workbook.xml.rels]

<?xml version="1.0" encoding="UTF-8" standalone="yes"?>
<Relationships xmlns="http://schemas.openxmlformats.org/package/2006/relationships"><Relationship Id="rId3" Type="http://schemas.openxmlformats.org/officeDocument/2006/relationships/theme" Target="theme/theme1.xml"/><Relationship Id="rId2" Type="http://schemas.openxmlformats.org/officeDocument/2006/relationships/worksheet" Target="worksheets/sheet2.xml"/><Relationship Id="rId1" Type="http://schemas.openxmlformats.org/officeDocument/2006/relationships/worksheet" Target="worksheets/sheet1.xml"/><Relationship Id="rId5" Type="http://schemas.openxmlformats.org/officeDocument/2006/relationships/sharedStrings" Target="sharedStrings.xml"/><Relationship Id="rId4" Type="http://schemas.openxmlformats.org/officeDocument/2006/relationships/styles" Target="styles.xml"/></Relationships>
